# Supplementary material for: N-(4-Chloro-1,3-benzothia­zol-2-yl)-2-(3-methyl­phen­yl)acetamide monohydrate
Source: Acta Crystallogr Sect E Struct Rep Online. 2011 Sep 14;67(Pt 10):o2602–3. doi: 10.1107/S1600536811035872 (PMC3201351; doi:10.1107/S1600536811035872)
Supplement: Supplementary file 2 [file e-67-o2602-Isup2.hkl]

# 
# h,k,l, Fc-squared, Fo-squared, sigma(Fo-squared) and status flag 
# 
data_I
_shelx_title ' HSY1121 in P-1' 
_shelx_refln_list_code          4 
_shelx_F_calc_maximum      126.59 
_exptl_crystal_F_000       348.00 
_reflns_d_resolution_high  0.7201 
 
loop_ 
 _symmetry_equiv_pos_as_xyz 
 'x, y, z' 
 '-x, -y, -z' 
 
_cell_length_a     7.2771 
_cell_length_b     9.2568 
_cell_length_c    12.0851 
_cell_angle_alpha  83.948 
_cell_angle_beta   84.306 
_cell_angle_gamma  72.133 
 
_shelx_F_squared_multiplier     1.000 
 
loop_ 
 _refln_index_h 
 _refln_index_k 
 _refln_index_l 
 _refln_F_squared_calc 
 _refln_F_squared_meas 
 _refln_F_squared_sigma 
 _refln_observed_status 
   2   0   0      205.21      220.97      2.04 o 
   3   0   0      729.74      750.24      5.66 o 
   4   0   0      188.98      203.02      3.84 o 
   5   0   0       73.28       91.25      2.04 o 
   6   0   0      621.54      605.35      5.72 o 
   7   0   0        0.69       -0.69      1.00 o 
   8   0   0        2.16        1.51      1.25 o 
   9   0   0      137.94      137.78      6.85 o 
  -9   1   0       11.21        9.35      2.17 o 
  -8   1   0       16.71       14.86      2.51 o 
  -7   1   0       10.01       13.69      2.00 o 
  -6   1   0      795.10      765.53      9.56 o 
  -5   1   0        0.02        0.52      0.30 o 
  -4   1   0      343.61      403.87      3.17 o 
  -3   1   0      153.47      148.40      1.70 o 
  -2   1   0     1338.52     1503.71      7.32 o 
  -1   1   0       11.31       15.63      0.69 o 
   1   1   0     5291.41     5373.05     11.86 o 
   2   1   0      848.55      881.10      3.09 o 
   3   1   0      261.53      247.41      2.44 o 
   4   1   0      222.55      209.04      2.60 o 
   5   1   0        2.56        2.48      0.51 o 
   6   1   0       12.13       10.40      1.50 o 
   7   1   0      175.71      167.75      3.26 o 
   8   1   0       53.70       51.86      2.66 o 
   9   1   0        4.65        5.44      1.30 o 
  -9   2   0       60.32       64.80      5.01 o 
  -8   2   0        2.99        3.51      1.67 o 
  -7   2   0      129.32      133.60      6.01 o 
  -6   2   0      181.75      179.46      3.93 o 
  -5   2   0      231.61      229.00      4.05 o 
  -4   2   0     1295.15     1296.44     11.61 o 
  -3   2   0     2808.17     2920.66     13.24 o 
  -2   2   0      667.35      731.48      7.85 o 
  -1   2   0     2809.49     2996.23     13.53 o 
   0   2   0      308.65      324.28      8.27 o 
   1   2   0       26.43       21.14      0.54 o 
   2   2   0        9.15       11.99      0.46 o 
   3   2   0     1199.42     1167.63      4.65 o 
   4   2   0      387.17      408.34      3.62 o 
   5   2   0      339.83      332.13      4.83 o 
   6   2   0     2280.64     2267.20     12.37 o 
   7   2   0      485.01      470.02      9.69 o 
   8   2   0        0.95        1.09      0.83 o 
   9   2   0       32.90       31.33      5.68 o 
  -8   3   0        8.05        7.01      2.00 o 
  -7   3   0      158.97      159.66      6.85 o 
  -6   3   0       11.01       10.86      1.84 o 
  -5   3   0        0.60        1.67      1.00 o 
  -4   3   0       71.05       77.82      3.67 o 
  -3   3   0      455.44      471.12      8.02 o 
  -2   3   0        0.27        0.33      0.67 o 
  -1   3   0      197.71      188.31      2.83 o 
   0   3   0      742.34      783.04      4.42 o 
   1   3   0        1.59        4.62      0.67 o 
   2   3   0     1412.81     1559.13      6.51 o 
   3   3   0      380.58      384.26      2.62 o 
   4   3   0      584.90      578.01      3.67 o 
   5   3   0        0.39        0.44      0.41 o 
   6   3   0       90.01       96.66      2.23 o 
   7   3   0       17.47       16.28      1.20 o 
   8   3   0       39.13       35.57      2.23 o 
   9   3   0      305.88      312.48      6.84 o 
  10   3   0       16.47       13.39      1.77 o 
  -8   4   0       49.62       41.58      4.01 o 
  -7   4   0      110.88      109.72      6.01 o 
  -6   4   0      190.55      194.73      7.18 o 
  -5   4   0        6.12        2.00      1.00 o 
  -4   4   0       30.24       30.06      2.51 o 
  -3   4   0       73.31       90.02      3.84 o 
  -2   4   0       48.82       46.93      2.51 o 
  -1   4   0      689.03      786.99      5.50 o 
   0   4   0     1297.48     1239.07     13.11 o 
   1   4   0      624.68      685.98      4.21 o 
   2   4   0     2133.74     2230.42     10.10 o 
   3   4   0     3495.20     3895.80     13.34 o 
   4   4   0      731.43      731.90      4.26 o 
   5   4   0       65.15       64.51      1.41 o 
   6   4   0        0.28        1.30      0.66 o 
   7   4   0      148.61      144.54      3.78 o 
   8   4   0       37.24       35.99      1.80 o 
   9   4   0      323.66      351.22      9.19 o 
  10   4   0       82.34       75.80      3.72 o 
  -7   5   0        6.98        5.85      2.00 o 
  -6   5   0      180.95      172.52      7.18 o 
  -5   5   0      102.05       95.86      5.01 o 
  -4   5   0      228.39      224.12      6.85 o 
  -3   5   0      102.46      100.50      3.01 o 
  -2   5   0       61.09       64.34      2.30 o 
  -1   5   0     1351.60     1506.77      9.97 o 
   0   5   0       89.47      111.51      2.10 o 
   1   5   0      154.86      167.84      2.38 o 
   2   5   0        0.62        1.62      0.46 o 
   3   5   0      361.04      349.79      3.73 o 
   4   5   0       30.20       20.09      0.88 o 
   5   5   0       22.84       19.57      0.88 o 
   6   5   0       38.08       48.80      1.62 o 
   7   5   0       39.92       39.62      2.06 o 
   8   5   0        1.75        1.09      2.42 o 
   9   5   0        3.01        3.12      1.04 o 
  10   5   0        0.79        0.35      1.00 o 
  -7   6   0        9.14        3.34      1.50 o 
  -6   6   0       80.64       73.32      5.01 o 
  -5   6   0       89.94       89.25      3.60 o 
  -4   6   0      121.54      122.54      4.93 o 
  -3   6   0      455.22      455.61      6.85 o 
  -2   6   0       14.77       15.31      1.06 o 
  -1   6   0      459.54      465.85      4.85 o 
   0   6   0      118.96       92.54      2.59 o 
   1   6   0       83.30       89.53      1.96 o 
   2   6   0        8.69       15.73      0.87 o 
   3   6   0       82.10       83.72      1.51 o 
   4   6   0       62.53       66.47      2.13 o 
   5   6   0      180.49      165.83      2.36 o 
   6   6   0      518.24      532.03      6.23 o 
   7   6   0      598.90      581.24      6.24 o 
   8   6   0       50.18       48.08      2.42 o 
   9   6   0      383.07      402.78      7.44 o 
  -6   7   0      173.43      173.52      5.55 o 
  -5   7   0       18.18       16.56      1.77 o 
  -4   7   0        1.80        2.71      0.83 o 
  -3   7   0       23.12       26.48      1.60 o 
  -2   7   0      120.87      122.54      2.92 o 
  -1   7   0        9.89        8.71      0.84 o 
   0   7   0       15.65       13.88      1.24 o 
   1   7   0      341.49      339.81      4.14 o 
   2   7   0       44.65       37.24      1.45 o 
   3   7   0      283.10      268.58      3.60 o 
   4   7   0        2.74        2.31      0.46 o 
   5   7   0       47.81       41.18      1.63 o 
   6   7   0        0.32        1.11      0.63 o 
   7   7   0       94.77       93.81      2.90 o 
   8   7   0        7.19        6.95      1.03 o 
   9   7   0      144.12      156.89      4.72 o 
  -5   8   0       62.92       63.96      2.36 o 
  -4   8   0      196.41      208.32      5.52 o 
  -3   8   0       44.66       47.69      1.86 o 
  -2   8   0      162.11      153.72      3.02 o 
  -1   8   0       24.21       19.79      1.28 o 
   0   8   0       75.16       69.20      2.66 o 
   1   8   0        5.38        6.94      0.83 o 
   2   8   0       30.67       27.54      1.34 o 
   3   8   0     1260.47     1277.82     10.35 o 
   4   8   0       93.38       91.35      4.18 o 
   5   8   0       59.90       58.59      2.42 o 
   6   8   0      145.09      156.61      3.34 o 
   7   8   0       16.09       17.57      1.38 o 
   8   8   0        3.36        4.84      1.06 o 
   9   8   0      120.35      128.43      4.37 o 
  -4   9   0       20.42       15.49      1.28 o 
  -3   9   0       57.61       60.52      2.17 o 
  -2   9   0        5.55        4.97      1.09 o 
  -1   9   0       46.57       45.52      2.47 o 
   0   9   0      308.11      306.77      6.43 o 
   1   9   0       19.64       20.44      1.35 o 
   2   9   0      120.30      114.65      2.80 o 
   3   9   0      268.61      261.09      4.11 o 
   4   9   0       33.61       35.24      2.84 o 
   5   9   0        9.67       11.95      1.30 o 
   6   9   0      192.57      194.89      5.16 o 
   7   9   0       93.90       99.89      2.99 o 
   8   9   0       47.90       50.44      2.22 o 
  -3  10   0       57.77       60.99      2.75 o 
  -2  10   0       30.92       31.19      2.30 o 
  -1  10   0        5.14        4.78      1.17 o 
   0  10   0      120.87      120.68      3.94 o 
   1  10   0        4.45        5.07      0.93 o 
   2  10   0      390.26      384.00      5.40 o 
   3  10   0       11.76       11.68      1.06 o 
   4  10   0      192.14      184.70      4.66 o 
   5  10   0       68.49       62.62      2.77 o 
   6  10   0      258.25      249.93      4.65 o 
   7  10   0       28.66       25.64      1.66 o 
   8  10   0       92.96      103.04      5.68 o 
  -2  11   0       34.42       35.01      2.59 o 
  -1  11   0        5.92        5.38      1.59 o 
   0  11   0      343.04      345.97      5.78 o 
   1  11   0       36.22       37.09      2.24 o 
   2  11   0        9.82        9.51      1.09 o 
   3  11   0       23.90       24.99      1.57 o 
   4  11   0       10.95       12.04      1.52 o 
   5  11   0       44.42       39.32      4.18 o 
   6  11   0       33.07       28.60      2.53 o 
   7  11   0       60.58       64.63      4.84 o 
   0  12   0       17.38       16.95      1.83 o 
   1  12   0       52.31       48.06      2.38 o 
   2  12   0       34.14       30.31      1.83 o 
   3  12   0      188.06      185.45      5.26 o 
   4  12   0       12.97        9.96      1.47 o 
   5  12   0       14.84       13.75      1.65 o 
   6  12   0      166.90      183.87      8.02 o 
  -5 -12   1       14.96        9.69      2.00 o 
  -4 -12   1        2.88        0.50      1.50 o 
  -3 -12   1       42.34       40.75      2.08 o 
  -2 -12   1        0.40        0.63      0.82 o 
  -1 -12   1        4.13        4.33      0.99 o 
   0 -12   1       61.27       61.52      2.70 o 
  -7 -11   1      271.20      282.23      9.35 o 
  -6 -11   1      181.37      197.07      7.68 o 
  -5 -11   1       20.07       18.82      1.83 o 
  -4 -11   1      166.00      168.55      4.71 o 
  -3 -11   1        0.68        0.64      0.76 o 
  -2 -11   1        3.37        3.46      0.93 o 
  -1 -11   1       24.57       21.43      1.54 o 
   0 -11   1       86.24       84.60      2.99 o 
   1 -11   1        0.46        1.84      1.18 o 
   2 -11   1       34.38       34.06      2.60 o 
  -8 -10   1        0.45       -0.93      1.04 o 
  -7 -10   1        3.44        4.09      1.16 o 
  -6 -10   1        0.01       -0.91      0.91 o 
  -5 -10   1       23.74       25.78      1.92 o 
  -4 -10   1      242.51      243.44      4.19 o 
  -3 -10   1       64.60       58.09      2.98 o 
  -2 -10   1      189.94      184.51      3.79 o 
  -1 -10   1        3.95        6.52      0.95 o 
   0 -10   1      310.09      315.34      6.44 o 
   1 -10   1       33.41       37.64      2.42 o 
   2 -10   1        0.62        2.69      1.12 o 
   3 -10   1       77.04       76.23      3.02 o 
  -8  -9   1       10.27        8.58      1.35 o 
  -7  -9   1       67.73       71.28      5.93 o 
  -6  -9   1        0.78        2.05      0.76 o 
  -5  -9   1       99.08       84.83      4.43 o 
  -4  -9   1       85.82       78.57      2.95 o 
  -3  -9   1      183.32      178.87      3.44 o 
  -2  -9   1       13.12       11.51      1.03 o 
  -1  -9   1     1013.53     1013.05      9.68 o 
   0  -9   1      455.07      449.51      9.44 o 
   1  -9   1        0.08       -0.06      0.88 o 
   2  -9   1        8.61        8.23      1.09 o 
   3  -9   1       89.47       88.18      2.60 o 
   4  -9   1      215.33      219.82      4.30 o 
  -9  -8   1       16.81       22.21      3.01 o 
  -8  -8   1        0.72        1.52      1.09 o 
  -7  -8   1      614.30      617.89      8.26 o 
  -6  -8   1      140.80      143.97      3.21 o 
  -5  -8   1      183.08      152.48      3.84 o 
  -4  -8   1       53.83       63.09      2.16 o 
  -3  -8   1      363.89      356.50      4.85 o 
  -2  -8   1       26.15       22.11      1.31 o 
  -1  -8   1        0.25        0.33      0.71 o 
   0  -8   1       59.67       63.03      4.93 o 
   1  -8   1        0.27        1.02      0.71 o 
   2  -8   1      121.26      117.74      3.02 o 
   3  -8   1      450.76      456.23      6.69 o 
   4  -8   1        3.94        4.23      1.04 o 
   5  -8   1        0.02        0.48      0.93 o 
  -9  -7   1       24.72       27.05      3.17 o 
  -8  -7   1       83.34       92.13      2.72 o 
  -7  -7   1        3.48        6.06      0.99 o 
  -6  -7   1        9.32       14.28      1.09 o 
  -5  -7   1        2.58        4.13      0.92 o 
  -4  -7   1      358.31      307.41      3.73 o 
  -3  -7   1      575.69      535.39      4.18 o 
  -2  -7   1       35.98       36.98      1.48 o 
  -1  -7   1      393.27      388.78      5.35 o 
   0  -7   1        0.17        0.25      1.09 o 
   1  -7   1       73.49       73.10      3.92 o 
   2  -7   1       29.56       29.25      1.54 o 
   3  -7   1      170.70      178.03      3.70 o 
   4  -7   1       55.18       48.91      2.15 o 
   5  -7   1      177.95      174.87      5.68 o 
   6  -7   1       48.29       52.25      3.13 o 
  -9  -6   1      242.30      241.68      4.90 o 
  -8  -6   1       94.61       89.89      3.36 o 
  -7  -6   1      318.62      339.30      4.75 o 
  -6  -6   1      145.54      127.78      2.77 o 
  -5  -6   1        0.02        0.44      0.42 o 
  -4  -6   1      212.99      222.39      3.01 o 
  -3  -6   1      406.37      427.63      3.45 o 
  -2  -6   1        3.74        4.05      0.54 o 
  -1  -6   1     1255.31     1197.18      8.74 o 
   0  -6   1      570.43      594.04      9.02 o 
   1  -6   1      248.86      235.93      3.50 o 
   2  -6   1       37.95       38.72      1.61 o 
   3  -6   1       66.39       74.34      2.44 o 
   4  -6   1        0.09        1.54      0.88 o 
   5  -6   1        1.29        2.58      1.12 o 
   6  -6   1       49.59       48.26      4.01 o 
   7  -6   1       31.00       31.90      3.67 o 
  -9  -5   1        0.55        0.91      1.50 o 
  -8  -5   1       51.64       51.27      2.59 o 
  -7  -5   1       87.40       89.50      2.37 o 
  -6  -5   1      112.02       96.14      1.98 o 
  -5  -5   1       85.66       78.72      2.36 o 
  -4  -5   1      275.93      268.82      4.06 o 
  -3  -5   1      276.52      336.66      2.78 o 
  -2  -5   1       30.96       32.82      1.09 o 
  -1  -5   1       49.08       56.39      1.77 o 
   0  -5   1       81.06       67.30      2.84 o 
   1  -5   1      106.85      108.74      2.18 o 
   2  -5   1      915.25      904.70      8.63 o 
   3  -5   1      272.05      276.23      7.01 o 
   4  -5   1        0.84        0.67      1.17 o 
   5  -5   1       34.28       36.57      3.17 o 
   6  -5   1        7.42        6.68      1.84 o 
   7  -5   1       53.07       41.25      4.01 o 
  -9  -4   1        2.81        4.80      1.59 o 
  -8  -4   1        8.50        5.62      0.93 o 
  -7  -4   1      260.52      261.20      4.00 o 
  -6  -4   1     1137.22     1112.04      7.18 o 
  -5  -4   1       34.71       31.92      1.04 o 
  -4  -4   1      419.70      388.78      3.17 o 
  -3  -4   1     1734.91     1746.39      6.98 o 
  -2  -4   1      820.05      927.23      7.60 o 
  -1  -4   1     1072.83     1090.68     10.77 o 
   0  -4   1       31.30       37.03      2.51 o 
   1  -4   1       94.71       98.95      1.86 o 
   2  -4   1        9.78       12.36      1.34 o 
   3  -4   1     1044.90     1077.68     13.03 o 
   4  -4   1        7.32        7.85      1.34 o 
   5  -4   1       20.28       17.20      2.17 o 
   6  -4   1      318.31      305.95      9.02 o 
   7  -4   1       14.39       13.36      2.34 o 
   8  -4   1        0.09       -1.84      1.84 o 
  -9  -3   1       75.88       76.79      3.48 o 
  -8  -3   1      100.20      104.01      3.72 o 
  -7  -3   1       41.95       39.50      2.07 o 
  -6  -3   1      384.26      368.57      4.38 o 
  -5  -3   1       75.58       67.66      1.43 o 
  -4  -3   1       46.39       31.69      0.91 o 
  -3  -3   1     1035.03     1132.00      5.39 o 
  -2  -3   1      791.54      807.22      4.75 o 
  -1  -3   1       58.40       51.38      1.25 o 
   0  -3   1       65.56       54.19      1.16 o 
   1  -3   1      500.38      524.61      4.60 o 
   2  -3   1      241.53      271.22      5.34 o 
   3  -3   1        2.59        4.51      1.17 o 
   4  -3   1       29.53       36.57      2.51 o 
   5  -3   1       67.92       65.80      3.67 o 
   6  -3   1       68.69       69.98      4.18 o 
   7  -3   1       31.24       32.73      3.34 o 
   8  -3   1      103.61       99.87      5.85 o 
  -9  -2   1       87.76       87.77      3.84 o 
  -8  -2   1       98.82       90.94      3.54 o 
  -7  -2   1      808.94      784.64      9.27 o 
  -6  -2   1     1044.12     1021.31      6.54 o 
  -5  -2   1      265.01      265.87      3.40 o 
  -4  -2   1      158.38      163.57      1.97 o 
  -3  -2   1      383.25      482.77      2.91 o 
  -2  -2   1      168.09      160.44      3.92 o 
  -1  -2   1     2632.39     2617.50      7.02 o 
   0  -2   1     1748.00     1871.09      9.97 o 
   1  -2   1      446.37      474.46      5.34 o 
   2  -2   1     1543.10     1616.52      8.35 o 
   3  -2   1      134.42      105.42      2.35 o 
   4  -2   1      179.64      169.08      3.28 o 
   5  -2   1      125.60      131.39      3.21 o 
   6  -2   1        1.94        2.58      0.80 o 
   7  -2   1       25.06       22.21      2.67 o 
   8  -2   1       20.67       22.38      2.84 o 
   9  -2   1      109.10      120.24      6.85 o 
  -9  -1   1       24.64       23.65      2.12 o 
  -8  -1   1       13.08       12.34      1.47 o 
  -7  -1   1        4.69        4.17      1.92 o 
  -6  -1   1       63.15       59.01      2.42 o 
  -5  -1   1      992.29      972.78      6.77 o 
  -4  -1   1      698.34      685.67      4.29 o 
  -3  -1   1        2.97        2.35      0.39 o 
  -2  -1   1        0.90        0.58      0.22 o 
  -1  -1   1      121.96      131.91      1.47 o 
   1  -1   1      912.76     1012.34      3.71 o 
   2  -1   1      146.84      123.42      2.13 o 
   3  -1   1      834.63      885.34      3.98 o 
   4  -1   1       54.57       61.12      1.49 o 
   5  -1   1        1.23        1.42      0.59 o 
   6  -1   1      443.61      412.24      5.94 o 
   7  -1   1      117.78      112.97      3.45 o 
   8  -1   1        0.54        0.84      1.34 o 
   9  -1   1        2.03        0.17      1.50 o 
  -9   0   1       64.10       72.67      3.54 o 
  -8   0   1        0.98       -0.44      0.92 o 
  -7   0   1       12.47       12.31      1.84 o 
  -6   0   1      276.36      278.88      3.78 o 
  -5   0   1       63.62       58.03      1.60 o 
  -4   0   1      776.84      753.23      5.40 o 
  -3   0   1     1375.13     1440.06      6.49 o 
  -2   0   1        1.48        3.20      0.60 o 
  -1   0   1       77.50       66.87      0.83 o 
   1   0   1      714.54      767.69      5.60 o 
   2   0   1       80.06       75.52      1.80 o 
   3   0   1       86.01       75.62      1.06 o 
   4   0   1       94.36       93.76      1.54 o 
   5   0   1      353.34      349.49      3.76 o 
   6   0   1     1644.35     1634.31     15.95 o 
   7   0   1        7.22        6.83      0.88 o 
   8   0   1       82.04       83.00      5.01 o 
   9   0   1       48.03       44.76      4.01 o 
  -9   1   1        0.02        1.34      1.50 o 
  -8   1   1       40.78       42.09      3.67 o 
  -7   1   1      274.55      266.00      9.19 o 
  -6   1   1       33.42       35.17      1.19 o 
  -5   1   1       13.41       14.49      0.69 o 
  -4   1   1        8.92       17.73      0.71 o 
  -3   1   1      117.77      141.99      1.96 o 
  -2   1   1      636.06      714.32      4.80 o 
  -1   1   1       42.43       65.41      0.96 o 
   1   1   1      573.62      627.94      3.17 o 
   2   1   1     1987.25     2090.92     17.87 o 
   3   1   1      756.38      762.59      5.36 o 
   4   1   1        6.16        3.05      0.46 o 
   5   1   1       78.35       78.47      1.99 o 
   6   1   1      707.17      689.25      7.78 o 
   7   1   1      224.38      216.88      3.76 o 
   8   1   1       17.75       17.28      1.71 o 
   9   1   1      214.33      218.94      5.84 o 
  -8   2   1       22.07       21.21      2.84 o 
  -7   2   1      328.82      314.14      9.19 o 
  -6   2   1       78.02       70.06      2.49 o 
  -5   2   1      199.40      208.43      3.89 o 
  -4   2   1      521.58      515.18      5.61 o 
  -3   2   1     1636.53     1835.18     21.46 o 
  -2   2   1       16.23       17.46      0.88 o 
  -1   2   1     2578.40     2900.47      9.27 o 
   0   2   1     7142.95     7732.19     32.61 o 
   1   2   1      188.64      196.23      1.59 o 
   2   2   1       55.75       64.57      0.79 o 
   3   2   1     5701.27     6024.77     15.45 o 
   4   2   1      256.72      288.44      3.83 o 
   5   2   1       18.65       18.60      1.59 o 
   6   2   1      356.16      346.01      5.27 o 
   7   2   1       13.75       11.62      0.99 o 
   8   2   1        1.50        0.96      0.76 o 
   9   2   1       24.15       21.46      3.01 o 
  -8   3   1       28.99       28.89      3.51 o 
  -7   3   1        4.92        6.35      1.84 o 
  -6   3   1       12.20       14.03      2.00 o 
  -5   3   1        5.76        9.02      1.67 o 
  -4   3   1       13.30        9.47      1.00 o 
  -3   3   1      362.37      369.55      4.68 o 
  -2   3   1      797.78      881.45      9.69 o 
  -1   3   1      316.54      319.91      3.66 o 
   0   3   1     2456.36     2673.48      8.80 o 
   1   3   1     1139.20     1162.69      8.35 o 
   2   3   1      339.29      349.69      2.47 o 
   3   3   1       96.16      110.71      1.37 o 
   4   3   1        3.41        6.98      0.49 o 
   5   3   1      625.00      603.49      7.77 o 
   6   3   1      598.50      554.86      6.67 o 
   7   3   1        1.41        0.51      0.61 o 
   8   3   1       81.89       80.82      2.63 o 
   9   3   1       43.72       45.77      2.71 o 
  10   3   1        0.08       -0.36      1.00 o 
  -8   4   1        0.89        0.00      1.34 o 
  -7   4   1       65.45       66.47      4.68 o 
  -6   4   1       12.82       11.86      2.00 o 
  -5   4   1        1.74        1.34      1.00 o 
  -4   4   1      181.40      181.37      5.85 o 
  -3   4   1      277.71      301.61      6.85 o 
  -2   4   1        4.09        4.18      1.00 o 
  -1   4   1     2848.33     2961.45     12.58 o 
   0   4   1     1243.98     1293.59      6.07 o 
   1   4   1      316.48      307.76      2.88 o 
   2   4   1      579.03      597.20      4.01 o 
   3   4   1      107.83      115.35      1.58 o 
   4   4   1      315.28      328.65      2.74 o 
   5   4   1      179.12      164.23      2.17 o 
   6   4   1      492.86      471.00      6.14 o 
   7   4   1        0.24       -0.43      0.84 o 
   8   4   1       27.42       25.32      1.83 o 
   9   4   1      358.39      357.07      6.50 o 
  10   4   1        0.50        1.35      1.04 o 
  -7   5   1      118.15      116.74      6.51 o 
  -6   5   1        9.00        6.18      1.67 o 
  -5   5   1       29.79       28.89      2.84 o 
  -4   5   1      143.14      146.80      5.68 o 
  -3   5   1        1.47        2.08      0.76 o 
  -2   5   1        5.99        9.16      1.00 o 
  -1   5   1       61.28       69.25      1.52 o 
   0   5   1      291.07      296.74      3.33 o 
   1   5   1        0.16        0.45      0.34 o 
   2   5   1      591.99      544.81      6.43 o 
   3   5   1      501.28      483.02      4.93 o 
   4   5   1      263.74      284.96      2.62 o 
   5   5   1      690.00      657.77      4.37 o 
   6   5   1      215.16      240.24      2.94 o 
   7   5   1        0.49        1.47      0.83 o 
   8   5   1      107.04      114.54      3.72 o 
   9   5   1       74.12       69.14      2.60 o 
  10   5   1        7.23        8.61      1.54 o 
  -7   6   1        4.34        6.91      1.42 o 
  -6   6   1       49.06       51.77      4.18 o 
  -5   6   1       88.11       89.29      3.54 o 
  -4   6   1      457.07      451.73      7.38 o 
  -3   6   1      981.51      979.12     10.10 o 
  -2   6   1        2.36        2.97      0.56 o 
  -1   6   1      151.00      161.15      2.50 o 
   0   6   1       53.09       56.25      2.00 o 
   1   6   1       22.46       21.67      1.03 o 
   2   6   1     1107.43     1207.67      6.96 o 
   3   6   1      496.46      503.99      4.53 o 
   4   6   1       15.48       23.23      1.35 o 
   5   6   1      958.15      886.05      6.82 o 
   6   6   1       31.40       45.17      1.73 o 
   7   6   1      208.95      191.63      3.59 o 
   8   6   1       35.28       34.21      2.12 o 
   9   6   1       16.21       17.48      1.84 o 
  -6   7   1        9.72        7.06      1.12 o 
  -5   7   1        2.37        2.39      0.87 o 
  -4   7   1       45.67       45.37      2.12 o 
  -3   7   1       85.32       91.88      2.34 o 
  -2   7   1      463.38      474.57      4.87 o 
  -1   7   1      656.04      669.65      7.11 o 
   0   7   1       59.04       49.44      2.06 o 
   1   7   1      149.26      165.50      2.92 o 
   2   7   1      479.28      490.84      4.82 o 
   3   7   1       96.73       88.69      2.56 o 
   4   7   1      186.09      166.53      3.54 o 
   5   7   1        6.32        6.96      0.81 o 
   6   7   1       33.99       45.61      1.80 o 
   7   7   1        3.85        4.45      0.83 o 
   8   7   1      301.35      286.54     10.27 o 
   9   7   1      233.26      244.37      5.78 o 
  -5   8   1        3.67        3.01      0.84 o 
  -4   8   1      161.68      163.23      3.48 o 
  -3   8   1      255.93      259.91      4.13 o 
  -2   8   1      163.20      162.94      3.11 o 
  -1   8   1       39.69       37.96      1.69 o 
   0   8   1      456.70      462.90      8.10 o 
   1   8   1      185.33      181.50      3.73 o 
   2   8   1      763.93      742.67      6.48 o 
   3   8   1      346.29      335.70      5.27 o 
   4   8   1      127.64      131.77      5.01 o 
   5   8   1       38.85       39.41      1.66 o 
   6   8   1        1.21        2.14      0.66 o 
   7   8   1        4.41        3.55      0.83 o 
   8   8   1       80.95       88.90      2.82 o 
   9   8   1      150.71      163.33      7.01 o 
  -4   9   1       51.65       54.10      2.19 o 
  -3   9   1       12.31       13.37      1.19 o 
  -2   9   1        0.32        0.60      0.80 o 
  -1   9   1        1.29        0.73      0.88 o 
   0   9   1       36.19       35.96      2.12 o 
   1   9   1       23.35       23.10      1.38 o 
   2   9   1       29.14       27.64      1.45 o 
   3   9   1       14.15       11.92      1.05 o 
   4   9   1        0.03        0.50      1.00 o 
   5   9   1      410.95      393.77      6.37 o 
   6   9   1      144.37      150.74      3.46 o 
   7   9   1        1.57        0.68      1.11 o 
   8   9   1      101.40      114.62      4.68 o 
   9   9   1       26.14       34.40      3.51 o 
  -3  10   1       28.35       28.29      1.86 o 
  -2  10   1        0.11        0.54      1.00 o 
  -1  10   1      239.86      247.09      5.77 o 
   0  10   1      362.71      361.63      5.55 o 
   1  10   1        2.53        2.30      0.73 o 
   2  10   1       25.88       23.60      1.48 o 
   3  10   1       84.48       84.29      2.57 o 
   4  10   1       15.89       12.02      2.00 o 
   5  10   1       35.20       36.96      4.26 o 
   6  10   1      466.93      491.36      8.07 o 
   7  10   1       24.44       29.70      2.36 o 
   8  10   1      143.23      149.08      4.84 o 
  -2  11   1       53.10       50.93      3.00 o 
  -1  11   1        3.98        4.64      1.18 o 
   0  11   1       33.65       34.34      1.95 o 
   1  11   1      199.50      183.16      4.14 o 
   2  11   1       20.04       18.75      1.41 o 
   3  11   1       50.01       47.67      2.12 o 
   4  11   1        0.12        1.00      1.17 o 
   5  11   1        0.56        0.72      0.92 o 
   6  11   1       18.07       18.76      2.25 o 
   7  11   1       52.32       52.79      4.01 o 
   0  12   1        0.48        0.01      0.83 o 
   1  12   1        2.75        3.42      0.95 o 
   2  12   1      142.71      137.64      4.28 o 
   3  12   1      204.39      207.84      4.46 o 
   4  12   1       19.76       16.70      2.67 o 
   5  12   1      177.72      186.21      7.52 o 
   6  12   1       22.55       23.66      2.23 o 
  -5 -12   2        4.61        4.18      1.84 o 
  -4 -12   2       80.31       87.18      5.51 o 
  -3 -12   2        4.58        8.35      2.17 o 
  -2 -12   2        6.45        6.83      1.07 o 
  -1 -12   2       36.04       35.42      2.08 o 
  -7 -11   2      134.81      139.38     12.86 o 
  -6 -11   2        0.01        0.50      1.50 o 
  -5 -11   2      101.12       99.37      5.68 o 
  -4 -11   2       57.61       58.45      4.34 o 
  -3 -11   2        0.19       -0.93      0.93 o 
  -2 -11   2        1.04        0.27      1.21 o 
  -1 -11   2       62.53       61.82      2.47 o 
   0 -11   2       59.97       60.46      2.60 o 
   1 -11   2       95.75       97.44      4.07 o 
   2 -11   2       15.06       15.28      1.89 o 
  -7 -10   2       58.62       54.81      4.51 o 
  -6 -10   2       39.83       33.07      3.17 o 
  -5 -10   2      141.13      135.94      6.18 o 
  -4 -10   2      210.11      209.04      4.92 o 
  -3 -10   2      121.33      111.46      2.88 o 
  -2 -10   2      176.02      166.96      3.63 o 
  -1 -10   2        1.69        2.66      0.79 o 
   0 -10   2       60.04       56.45      2.83 o 
   1 -10   2       48.70       46.04      2.72 o 
   2 -10   2      122.09      117.29      4.37 o 
   3 -10   2        8.62       11.60      1.34 o 
  -8  -9   2      106.77      117.13      4.13 o 
  -7  -9   2        0.09        1.40      1.12 o 
  -6  -9   2        1.33        1.50      1.34 o 
  -5  -9   2       15.19       13.33      1.35 o 
  -4  -9   2      320.48      319.71      5.68 o 
  -3  -9   2        2.53        1.14      0.61 o 
  -2  -9   2       36.56       34.96      1.63 o 
  -1  -9   2       38.09       36.70      1.76 o 
   0  -9   2       39.56       38.07      2.18 o 
   1  -9   2       47.72       43.56      2.48 o 
   2  -9   2       26.18       25.21      1.63 o 
   3  -9   2       41.79       41.26      2.56 o 
   4  -9   2        3.62        4.48      1.37 o 
  -9  -8   2       25.78       25.55      3.01 o 
  -8  -8   2      162.24      168.34      7.01 o 
  -7  -8   2      559.74      541.39     19.21 o 
  -6  -8   2       15.76       11.26      1.02 o 
  -5  -8   2        7.31        5.34      1.67 o 
  -4  -8   2       56.64       52.12      1.47 o 
  -3  -8   2        8.21        9.53      0.82 o 
  -2  -8   2      137.32      136.99      2.82 o 
  -1  -8   2      312.75      305.22      4.30 o 
   0  -8   2      103.04      101.15      3.25 o 
   1  -8   2        0.13        0.00      1.17 o 
   2  -8   2      107.02      108.20      2.99 o 
   3  -8   2      219.95      232.79      4.56 o 
   4  -8   2       24.42       21.65      1.61 o 
   5  -8   2       25.68       23.92      1.80 o 
  -9  -7   2        7.42        7.85      2.00 o 
  -8  -7   2      120.30      124.59      6.01 o 
  -7  -7   2       93.09       91.91      4.09 o 
  -6  -7   2       62.79       51.21      2.27 o 
  -5  -7   2      182.02      197.94      4.16 o 
  -4  -7   2      176.82      173.16      2.89 o 
  -3  -7   2       27.80       23.19      0.93 o 
  -2  -7   2       20.93       16.59      1.08 o 
  -1  -7   2       73.84       64.96      2.36 o 
   0  -7   2       57.62       61.62      3.34 o 
   1  -7   2      106.10      115.00      3.31 o 
   2  -7   2      333.60      338.39      4.81 o 
   3  -7   2       40.73       42.10      1.92 o 
   4  -7   2       19.44       18.85      2.09 o 
   5  -7   2       54.72       56.87      2.47 o 
   6  -7   2       28.82       30.19      2.10 o 
  -9  -6   2       10.22       13.18      1.71 o 
  -8  -6   2       82.60       86.17      5.01 o 
  -7  -6   2       11.59       12.73      1.07 o 
  -6  -6   2        2.39        1.61      0.47 o 
  -5  -6   2        1.07        5.37      0.69 o 
  -4  -6   2     1164.11     1140.50      7.00 o 
  -3  -6   2      116.36      134.16      1.97 o 
  -2  -6   2       14.22       13.95      0.92 o 
  -1  -6   2     1239.08     1195.45      9.02 o 
   0  -6   2      139.67      136.44      4.51 o 
   1  -6   2       50.95       52.05      1.70 o 
   2  -6   2       42.65       41.75      2.24 o 
   3  -6   2        0.36        0.10      0.64 o 
   4  -6   2       58.93       59.95      2.77 o 
   5  -6   2      524.62      544.38      8.62 o 
   6  -6   2      110.57      114.90      6.18 o 
  -9  -5   2       16.95       23.12      2.06 o 
  -8  -5   2      177.94      182.86      4.84 o 
  -7  -5   2       52.11       50.81      1.55 o 
  -6  -5   2      101.42      115.45      2.16 o 
  -5  -5   2        0.05        0.40      0.41 o 
  -4  -5   2       11.80       10.91      1.00 o 
  -3  -5   2      142.94      144.66      1.82 o 
  -2  -5   2     1029.58     1041.02      7.22 o 
  -1  -5   2      382.17      339.35      6.35 o 
   0  -5   2      151.65      166.50      4.51 o 
   1  -5   2      139.41      136.48      2.44 o 
   2  -5   2       75.28       62.02      2.35 o 
   3  -5   2       20.30       21.18      1.47 o 
   4  -5   2       16.04       13.03      1.84 o 
   5  -5   2        4.69        3.34      1.34 o 
   6  -5   2       10.19        8.35      1.84 o 
   7  -5   2        3.37        3.67      1.67 o 
  -9  -4   2       20.67       21.42      2.42 o 
  -8  -4   2      460.63      477.28      9.14 o 
  -7  -4   2      211.73      212.07      3.71 o 
  -6  -4   2      355.10      333.24      3.51 o 
  -5  -4   2      211.77      197.09      2.53 o 
  -4  -4   2      275.88      253.67      3.05 o 
  -3  -4   2      252.16      261.97      3.33 o 
  -2  -4   2       39.66       42.24      1.57 o 
  -1  -4   2        0.37        1.84      0.84 o 
   0  -4   2      330.31      333.46      5.01 o 
   1  -4   2      128.15      128.52      2.15 o 
   2  -4   2     1380.90     1403.01     13.53 o 
   3  -4   2      749.15      803.79     11.19 o 
   4  -4   2       69.92       76.32      4.01 o 
   5  -4   2      321.39      318.48      8.52 o 
   6  -4   2        4.25        4.18      1.50 o 
   7  -4   2        1.03        0.50      1.17 o 
   8  -4   2       29.69       31.56      3.51 o 
  -9  -3   2       12.44       14.86      1.77 o 
  -8  -3   2       51.11       48.08      2.66 o 
  -7  -3   2      143.86      144.20      3.27 o 
  -6  -3   2       74.21       69.29      1.99 o 
  -5  -3   2      515.32      504.39      3.90 o 
  -4  -3   2     1287.57     1330.27      5.72 o 
  -3  -3   2      118.51      120.13      2.76 o 
  -2  -3   2      727.52      680.66      3.23 o 
  -1  -3   2      299.12      283.17      4.68 o 
   0  -3   2       50.08       44.57      1.35 o 
   1  -3   2        0.23        0.49      0.31 o 
   2  -3   2        0.20       19.37      1.50 o 
   3  -3   2      173.96      174.02      4.84 o 
   4  -3   2      706.34      749.18     11.19 o 
   5  -3   2      290.92      300.61      7.85 o 
   6  -3   2       48.81       45.93      3.51 o 
   7  -3   2        3.18        4.68      1.67 o 
   8  -3   2       58.38       71.48      5.18 o 
  -9  -2   2        2.46        2.09      1.06 o 
  -8  -2   2        3.78        2.00      1.42 o 
  -7  -2   2       49.03       46.31      3.01 o 
  -6  -2   2      199.75      191.35      3.40 o 
  -5  -2   2      104.41      108.30      1.96 o 
  -4  -2   2        1.03        3.67      0.38 o 
  -3  -2   2        3.35        5.48      0.46 o 
  -2  -2   2     3012.88     3128.11     17.70 o 
  -1  -2   2     1810.52     1685.53     10.27 o 
   0  -2   2    13935.12    13934.79     18.72 o 
   1  -2   2     2121.48     2264.97     29.98 o 
   2  -2   2       77.15       63.56      1.25 o 
   3  -2   2        0.30        0.59      0.41 o 
   4  -2   2       60.97       63.64      1.37 o 
   5  -2   2        0.24        0.94      0.64 o 
   6  -2   2      164.97      160.50      3.99 o 
   7  -2   2      233.97      236.07      5.21 o 
   8  -2   2      178.41      178.70      7.68 o 
  -9  -1   2       20.07       16.29      1.84 o 
  -8  -1   2      338.03      338.46     11.44 o 
  -7  -1   2      290.06      297.66      5.84 o 
  -6  -1   2      871.42      857.99      7.23 o 
  -5  -1   2     1680.46     1619.29     10.86 o 
  -4  -1   2       35.13       43.19      1.35 o 
  -3  -1   2       49.12       56.93      0.97 o 
  -2  -1   2      922.03     1006.78      7.68 o 
  -1  -1   2     1031.44     1026.14     10.58 o 
   0  -1   2     1632.26     1702.71      5.18 o 
   1  -1   2    16024.27    16612.68     78.83 o 
   2  -1   2      750.53      708.38      4.45 o 
   3  -1   2       33.04       24.14      0.81 o 
   4  -1   2      658.26      657.60      4.24 o 
   5  -1   2       28.37       24.81      1.47 o 
   6  -1   2        0.02        0.27      0.64 o 
   7  -1   2        3.58        6.87      1.16 o 
   8  -1   2        4.03        3.01      1.50 o 
   9  -1   2        1.59        0.33      1.50 o 
  -9   0   2       25.62       23.24      2.18 o 
  -8   0   2        4.51        3.72      1.12 o 
  -7   0   2      188.98      177.78      4.66 o 
  -6   0   2       17.18       14.64      1.35 o 
  -5   0   2      543.45      508.78      3.94 o 
  -4   0   2     1139.37     1186.28      6.94 o 
  -3   0   2      195.01      199.64      2.51 o 
  -2   0   2       27.81       19.44      0.86 o 
  -1   0   2      324.55      332.00      2.05 o 
   0   0   2      143.54      145.18      1.44 o 
   1   0   2     1725.23     1880.41      7.77 o 
   2   0   2       13.00       18.96      0.83 o 
   3   0   2        5.99       14.55      0.70 o 
   4   0   2       12.22       10.94      0.62 o 
   5   0   2      663.84      643.84      4.51 o 
   6   0   2      512.56      507.45      7.85 o 
   7   0   2        4.72        6.74      1.50 o 
   8   0   2       80.73       79.83      4.84 o 
   9   0   2        4.26        0.33      1.34 o 
  -9   1   2        4.90        3.84      1.84 o 
  -8   1   2      115.62      123.61      4.37 o 
  -7   1   2      240.61      237.87      7.01 o 
  -6   1   2       34.41       38.99      1.55 o 
  -5   1   2       69.38       66.81      1.68 o 
  -4   1   2      510.66      502.33      3.93 o 
  -3   1   2       58.31       67.62      1.13 o 
  -2   1   2     3561.05     3852.41      9.67 o 
  -1   1   2     9519.59    10112.18     52.38 o 
   0   1   2       15.97       13.29      0.29 o 
   1   1   2      506.25      551.03      6.68 o 
   2   1   2       16.87       17.01      0.68 o 
   3   1   2      235.00      278.95      3.28 o 
   4   1   2      344.53      409.15      3.81 o 
   5   1   2      288.98      269.50      3.58 o 
   6   1   2       82.87       72.32      2.12 o 
   7   1   2      378.56      377.71      5.02 o 
   8   1   2      240.95      235.88      4.31 o 
   9   1   2       70.32       67.64      4.84 o 
  -8   2   2      257.69      270.38      9.35 o 
  -7   2   2      187.75      185.71      7.18 o 
  -6   2   2        5.79        5.71      0.92 o 
  -5   2   2       22.64       19.52      1.12 o 
  -4   2   2       81.69       81.38      1.98 o 
  -3   2   2       82.68       88.43      1.83 o 
  -2   2   2        1.45        1.92      0.45 o 
  -1   2   2        3.15        0.85      0.28 o 
   0   2   2     1259.48     1455.62      3.65 o 
   1   2   2      724.14      756.08      6.18 o 
   2   2   2     1230.52     1249.39      4.56 o 
   3   2   2     2291.30     2577.33     30.81 o 
   4   2   2       62.40       62.45      1.80 o 
   5   2   2        6.75        9.48      0.88 o 
   6   2   2       58.70       51.01      1.76 o 
   7   2   2        0.15       -0.18      0.68 o 
   8   2   2      108.16      100.37      4.34 o 
   9   2   2      112.93      115.46      4.18 o 
  -8   3   2       58.40       55.28      4.51 o 
  -7   3   2        8.24        6.18      1.84 o 
  -6   3   2       10.32        9.56      1.12 o 
  -5   3   2      436.50      447.35      6.21 o 
  -4   3   2      687.57      688.55      7.11 o 
  -3   3   2        5.52        4.47      0.71 o 
  -2   3   2      429.80      466.47      7.10 o 
  -1   3   2      466.34      525.05      3.36 o 
   0   3   2      435.52      481.52      4.27 o 
   1   3   2      319.25      316.95      3.36 o 
   2   3   2     1102.85     1153.84     11.77 o 
   3   3   2      397.11      420.40      5.01 o 
   4   3   2     1451.95     1593.25     11.37 o 
   5   3   2      780.26      782.09     14.53 o 
   6   3   2       12.53       11.23      1.06 o 
   7   3   2      147.85      144.01      3.17 o 
   8   3   2       15.91       13.37      1.16 o 
   9   3   2      122.63      130.10      4.35 o 
  10   3   2       32.55       35.84      2.60 o 
  -8   4   2        6.63        6.01      2.00 o 
  -7   4   2       29.04       27.89      3.17 o 
  -6   4   2      116.24      108.22      5.51 o 
  -5   4   2      344.59      334.18      8.68 o 
  -4   4   2      341.47      341.86      8.02 o 
  -3   4   2       88.38       95.37      2.71 o 
  -2   4   2      279.48      283.22      3.50 o 
  -1   4   2      647.93      669.09      8.01 o 
   0   4   2       71.83       89.35      1.62 o 
   1   4   2      180.11      251.03      3.04 o 
   2   4   2       24.63       33.47      2.42 o 
   3   4   2       45.95       54.83      1.33 o 
   4   4   2      109.55      120.34      3.44 o 
   5   4   2       64.47       61.29      3.03 o 
   6   4   2      197.66      193.31      3.92 o 
   7   4   2       31.29       32.55      1.88 o 
   8   4   2      128.26      125.66      3.20 o 
   9   4   2      181.89      190.83      5.38 o 
  10   4   2        6.92       10.59      2.25 o 
  -7   5   2       52.67       47.93      4.18 o 
  -6   5   2       14.58       12.93      1.40 o 
  -5   5   2        0.90        0.50      1.17 o 
  -4   5   2        2.27        2.17      1.17 o 
  -3   5   2       56.99       61.53      2.94 o 
  -2   5   2      140.35      150.75      2.79 o 
  -1   5   2      224.29      207.10      2.58 o 
   0   5   2      283.54      304.89      3.29 o 
   1   5   2      597.42      610.83      4.55 o 
   2   5   2     1327.62     1358.88      6.71 o 
   3   5   2      223.63      205.92      5.01 o 
   4   5   2      275.08      285.62      4.44 o 
   5   5   2      208.75      211.26      2.56 o 
   6   5   2      189.00      181.37      3.27 o 
   7   5   2        3.43        6.98      1.12 o 
   8   5   2      527.75      517.80     18.54 o 
   9   5   2       37.95       37.53      2.18 o 
  10   5   2      107.49      105.63      4.42 o 
  -6   6   2        8.10        5.74      0.93 o 
  -5   6   2      167.10      162.87      3.82 o 
  -4   6   2      227.28      228.62      4.24 o 
  -3   6   2       18.62       15.74      1.12 o 
  -2   6   2       14.05       17.67      0.98 o 
  -1   6   2       78.44       84.27      3.78 o 
   0   6   2       90.50       88.81      2.40 o 
   1   6   2       37.16       43.96      1.40 o 
   2   6   2      686.83      647.05      5.12 o 
   3   6   2      270.83      276.10      5.68 o 
   4   6   2      198.36      182.56      2.92 o 
   5   6   2      389.78      357.44      5.70 o 
   6   6   2       38.55       46.44      1.93 o 
   7   6   2       46.42       44.44      2.23 o 
   8   6   2       18.65       19.59      1.71 o 
   9   6   2       18.16       19.39      2.25 o 
  -6   7   2       24.38       20.87      1.66 o 
  -5   7   2       71.46       77.35      4.01 o 
  -4   7   2       12.79       13.49      1.22 o 
  -3   7   2        2.52        3.94      0.75 o 
  -2   7   2      188.25      190.69      3.14 o 
  -1   7   2      188.26      178.17      2.85 o 
   0   7   2        1.51        2.06      0.68 o 
   1   7   2       21.79       19.20      1.12 o 
   2   7   2       17.63       11.40      0.86 o 
   3   7   2      463.44      464.28      5.82 o 
   4   7   2      971.64      948.09     15.87 o 
   5   7   2      312.04      328.32      4.34 o 
   6   7   2       23.15       29.50      1.50 o 
   7   7   2      177.82      182.33      3.65 o 
   8   7   2      145.57      155.88      7.43 o 
   9   7   2        0.00        0.00      1.50 o 
  -5   8   2        0.00        1.78      0.82 o 
  -4   8   2       14.21       14.32      1.53 o 
  -3   8   2      401.61      404.67      5.98 o 
  -2   8   2       71.40       73.76      2.10 o 
  -1   8   2      266.96      262.43      4.23 o 
   0   8   2      166.23      161.28      3.88 o 
   1   8   2      276.72      257.53      3.90 o 
   2   8   2      475.92      474.86      5.18 o 
   3   8   2       80.36       72.95      2.76 o 
   4   8   2      261.46      255.35      7.01 o 
   5   8   2       77.60       81.55      2.33 o 
   6   8   2       69.39       62.20      2.18 o 
   7   8   2        0.68        1.18      0.76 o 
   8   8   2      244.46      268.36      6.02 o 
   9   8   2        0.40        6.68      2.00 o 
  -4   9   2       54.09       55.77      2.19 o 
  -3   9   2       10.86        9.80      1.21 o 
  -2   9   2      141.80      139.37      3.49 o 
  -1   9   2       49.36       47.76      2.40 o 
   0   9   2        4.00        3.13      1.17 o 
   1   9   2      299.65      288.30      4.45 o 
   2   9   2      183.67      188.49      3.52 o 
   3   9   2      200.11      189.77      3.56 o 
   4   9   2        0.35       -0.17      1.17 o 
   5   9   2      306.28      309.32      7.08 o 
   6   9   2        2.90        3.82      0.86 o 
   7   9   2      170.83      174.18      4.90 o 
   8   9   2       40.87       42.88      2.66 o 
   9   9   2       23.16       34.24      3.67 o 
  -3  10   2        2.33        4.79      1.06 o 
  -2  10   2       80.86       83.38      3.47 o 
  -1  10   2       60.64       60.73      2.88 o 
   0  10   2        7.66        8.99      1.08 o 
   1  10   2       74.76       72.24      2.44 o 
   2  10   2       38.96       37.02      1.73 o 
   3  10   2      189.44      190.56      4.33 o 
   4  10   2       58.09       59.45      4.01 o 
   5  10   2      178.08      171.99      3.73 o 
   6  10   2      211.41      211.90     10.77 o 
   7  10   2       57.71       63.72      3.19 o 
   8  10   2       90.59       97.65      4.02 o 
  -2  11   2       67.05       64.37      3.28 o 
  -1  11   2        8.95       11.97      1.64 o 
   0  11   2        0.64        1.54      1.02 o 
   1  11   2       42.42       42.74      2.08 o 
   2  11   2       21.02       22.46      1.48 o 
   3  11   2       47.95       42.70      2.02 o 
   4  11   2      122.44      123.58      5.85 o 
   5  11   2       68.17       68.10      3.30 o 
   6  11   2        3.51        7.30      3.34 o 
   7  11   2      126.42      135.63      4.78 o 
   0  12   2       21.99       25.37      2.42 o 
   1  12   2        6.89        5.40      1.35 o 
   2  12   2      151.45      152.09      4.96 o 
   3  12   2        0.02       -0.54      0.91 o 
   4  12   2        9.12        8.68      2.17 o 
   5  12   2       99.78      101.71      4.13 o 
   6  12   2        1.67        3.27      1.67 o 
  -4 -12   3       71.15       66.30      5.01 o 
  -3 -12   3       18.00       21.71      3.01 o 
  -2 -12   3        0.03        0.04      1.67 o 
  -1 -12   3        7.62        9.19      1.59 o 
  -6 -11   3        3.01        1.34      1.50 o 
  -5 -11   3       29.74       27.72      3.34 o 
  -4 -11   3        5.54        5.68      2.00 o 
  -3 -11   3      158.01      154.81      6.85 o 
  -2 -11   3        2.51        3.47      1.04 o 
  -1 -11   3      249.15      237.40      4.74 o 
   0 -11   3       33.14       33.21      2.45 o 
   1 -11   3      136.89      144.63      9.52 o 
  -7 -10   3      241.37      259.41      7.85 o 
  -6 -10   3        2.53        1.67      1.50 o 
  -5 -10   3       32.81       27.56      3.01 o 
  -4 -10   3        0.02        1.00      1.67 o 
  -3 -10   3      103.22       94.91      3.40 o 
  -2 -10   3       57.38       56.18      2.70 o 
  -1 -10   3      303.53      291.87      4.90 o 
   0 -10   3       66.07       62.94      3.01 o 
   1 -10   3      102.45       96.01      3.84 o 
   2 -10   3       69.70       77.81      3.66 o 
   3 -10   3        0.12       -0.86      1.19 o 
  -8  -9   3        0.92        4.34      2.00 o 
  -7  -9   3        0.47        1.75      1.06 o 
  -6  -9   3       83.56       83.84      5.01 o 
  -5  -9   3       49.32       52.11      3.84 o 
  -4  -9   3      171.41      164.44      4.13 o 
  -3  -9   3        2.49        2.22      0.61 o 
  -2  -9   3      549.19      553.73      6.05 o 
  -1  -9   3      244.67      243.69      4.16 o 
   0  -9   3        5.95        5.56      1.17 o 
   1  -9   3        0.20       -1.67      1.67 o 
   2  -9   3        0.63       -0.30      1.84 o 
   3  -9   3        1.70        4.11      0.96 o 
   4  -9   3      109.34      102.94      3.43 o 
  -8  -8   3      118.36      113.40      6.01 o 
  -7  -8   3      122.77      124.74      4.06 o 
  -6  -8   3        0.83        1.50      1.34 o 
  -5  -8   3       79.83       81.83      4.51 o 
  -4  -8   3      100.28       92.12      2.32 o 
  -3  -8   3        2.03        3.56      0.65 o 
  -2  -8   3      978.10      943.29      7.29 o 
  -1  -8   3      181.40      174.95      3.27 o 
   0  -8   3       35.60       29.39      2.67 o 
   1  -8   3       21.80       21.54      2.34 o 
   2  -8   3       11.53        8.92      2.09 o 
   3  -8   3        0.01        0.86      0.72 o 
   4  -8   3       28.99       27.99      1.83 o 
   5  -8   3       20.78       23.07      1.80 o 
  -9  -7   3       44.59       45.43      4.01 o 
  -8  -7   3      407.05      411.33     11.02 o 
  -7  -7   3       48.97       45.74      2.35 o 
  -6  -7   3       74.80       86.00      2.75 o 
  -5  -7   3      304.47      308.83      5.09 o 
  -4  -7   3        2.58        3.13      0.70 o 
  -3  -7   3        0.17       -0.10      0.40 o 
  -2  -7   3       13.66       12.35      1.26 o 
  -1  -7   3        0.15        0.67      1.17 o 
   0  -7   3      318.36      330.00      7.85 o 
   1  -7   3       77.39       71.85      2.72 o 
   2  -7   3      429.78      446.85      9.77 o 
   3  -7   3        2.13        1.74      0.76 o 
   4  -7   3       77.13       83.55      2.76 o 
   5  -7   3      143.25      144.57      3.89 o 
   6  -7   3        8.43        7.59      1.19 o 
  -9  -6   3       34.26       41.08      2.72 o 
  -8  -6   3       18.00       19.04      2.67 o 
  -7  -6   3       45.62       44.99      1.78 o 
  -6  -6   3       30.65       27.94      1.16 o 
  -5  -6   3      491.44      446.35      4.72 o 
  -4  -6   3      429.91      391.67      4.18 o 
  -3  -6   3        4.49        6.29      0.49 o 
  -2  -6   3       75.07       79.17      1.78 o 
  -1  -6   3        7.89       11.19      1.50 o 
   0  -6   3        0.43        0.17      1.00 o 
   1  -6   3      285.19      281.48      4.27 o 
   2  -6   3      254.17      274.51      4.04 o 
   3  -6   3       17.50       17.25      1.22 o 
   4  -6   3      175.97      176.44      3.76 o 
   5  -6   3        0.37        2.12      1.00 o 
   6  -6   3        3.88        2.51      1.50 o 
  -9  -5   3       76.62       81.90      3.72 o 
  -8  -5   3      227.60      249.84      4.64 o 
  -7  -5   3        0.42        0.66      0.75 o 
  -6  -5   3        6.86        8.02      0.70 o 
  -5  -5   3      320.34      333.62      3.96 o 
  -4  -5   3        1.02        2.17      0.56 o 
  -3  -5   3       12.15        7.26      0.48 o 
  -2  -5   3     2856.61     2944.78     11.53 o 
  -1  -5   3        2.33        1.50      0.84 o 
   0  -5   3       49.41       52.77      2.67 o 
   1  -5   3      783.85      781.34      5.83 o 
   2  -5   3       57.42       68.84      1.89 o 
   3  -5   3       13.18       10.68      1.59 o 
   4  -5   3        9.41        9.19      1.67 o 
   5  -5   3       35.99       36.07      3.17 o 
   6  -5   3       10.45        9.02      2.00 o 
   7  -5   3       25.08       29.23      3.34 o 
  -9  -4   3        1.66       -0.66      0.96 o 
  -8  -4   3      412.10      410.20      5.93 o 
  -7  -4   3      113.07      102.69      2.65 o 
  -6  -4   3       58.81       60.46      1.54 o 
  -5  -4   3      154.20      145.45      2.19 o 
  -4  -4   3        0.66        0.60      0.40 o 
  -3  -4   3       11.96       17.15      0.70 o 
  -2  -4   3      399.55      395.24      2.69 o 
  -1  -4   3      218.70      210.26      4.68 o 
   0  -4   3      203.54      192.39      4.68 o 
   1  -4   3      163.52      152.90      2.46 o 
   2  -4   3      678.09      700.72      7.98 o 
   3  -4   3        0.29        4.34      1.17 o 
   4  -4   3      145.36      144.63      5.34 o 
   5  -4   3       10.67       12.02      2.00 o 
   6  -4   3       19.62       21.71      2.67 o 
   7  -4   3       35.09       31.23      3.34 o 
   8  -4   3      100.22       99.37      6.18 o 
  -9  -3   3        5.15        7.35      1.59 o 
  -8  -3   3      131.81      133.07      3.43 o 
  -7  -3   3       80.31       79.84      2.47 o 
  -6  -3   3      548.72      543.90      5.77 o 
  -5  -3   3     1558.14     1509.37      9.22 o 
  -4  -3   3       82.86       66.72      1.33 o 
  -3  -3   3     1907.66     2057.74      8.77 o 
  -2  -3   3       13.71       14.41      0.94 o 
  -1  -3   3        0.00        0.67      0.50 o 
   0  -3   3      245.83      251.61      3.18 o 
   1  -3   3       37.02       32.45      0.95 o 
   2  -3   3       93.56       64.43      1.83 o 
   3  -3   3       58.77       51.44      1.50 o 
   4  -3   3      588.46      583.99      8.31 o 
   5  -3   3      468.15      452.72      6.60 o 
   6  -3   3       12.25        8.11      1.12 o 
   7  -3   3      140.46      147.13      6.51 o 
   8  -3   3        0.11        3.84      1.67 o 
  -9  -2   3       18.08       14.68      1.84 o 
  -8  -2   3        3.86        1.52      0.92 o 
  -7  -2   3        3.73        3.50      0.70 o 
  -6  -2   3       23.80       23.08      1.28 o 
  -5  -2   3      695.60      655.07      5.81 o 
  -4  -2   3        9.13       12.19      0.57 o 
  -3  -2   3      316.63      354.38      3.57 o 
  -2  -2   3      406.66      350.07      3.24 o 
  -1  -2   3       28.36       28.42      1.06 o 
   0  -2   3     4163.95     4365.30     15.03 o 
   1  -2   3      180.92      194.41      2.23 o 
   2  -2   3      300.74      330.56      3.03 o 
   3  -2   3       13.14       15.58      0.76 o 
   4  -2   3      148.39      138.07      3.00 o 
   5  -2   3      272.30      254.83      4.72 o 
   6  -2   3       69.95       72.85      2.76 o 
   7  -2   3      233.94      227.44      5.23 o 
   8  -2   3        1.11        2.67      1.50 o 
  -9  -1   3      187.20      189.11      5.61 o 
  -8  -1   3      276.59      286.94     11.19 o 
  -7  -1   3       34.89       34.85      2.18 o 
  -6  -1   3       45.11       45.05      1.77 o 
  -5  -1   3      119.94      117.38      2.54 o 
  -4  -1   3      303.61      358.47      3.85 o 
  -3  -1   3      134.35      136.00      1.52 o 
  -2  -1   3      435.10      436.43      5.93 o 
  -1  -1   3      507.38      495.54      3.47 o 
   0  -1   3       33.41       31.34      0.80 o 
   1  -1   3    11190.11    11666.50     49.27 o 
   2  -1   3      515.31      514.69      6.43 o 
   3  -1   3      172.93      185.20      3.51 o 
   4  -1   3        0.00        0.21      0.27 o 
   5  -1   3       13.68       16.00      0.83 o 
   6  -1   3      294.40      277.71      5.13 o 
   7  -1   3      647.56      635.65     17.70 o 
   8  -1   3        3.31        4.75      1.12 o 
   9  -1   3        1.03       -0.84      1.50 o 
  -9   0   3       47.59       48.50      3.01 o 
  -8   0   3        5.76        5.65      1.28 o 
  -7   0   3      111.46      109.36      3.72 o 
  -6   0   3       85.14       85.15      2.47 o 
  -5   0   3      290.70      305.53      4.08 o 
  -4   0   3      504.26      490.91      4.41 o 
  -3   0   3      531.91      641.34      4.60 o 
  -2   0   3        7.80        3.57      0.24 o 
  -1   0   3      299.75      333.65      3.78 o 
   0   0   3     2281.42     2373.57      5.44 o 
   1   0   3     3835.11     3970.94     20.88 o 
   2   0   3        1.70        1.09      0.35 o 
   3   0   3      934.39     1035.76      6.96 o 
   4   0   3      671.99      662.64      5.54 o 
   5   0   3       45.37       37.37      1.11 o 
   6   0   3       67.43       64.16      2.47 o 
   7   0   3      399.61      370.05      6.35 o 
   8   0   3        1.07        0.40      0.76 o 
   9   0   3       33.57       32.23      3.51 o 
  -9   1   3        3.13        2.84      1.67 o 
  -8   1   3        7.34        8.60      1.54 o 
  -7   1   3       45.41       51.50      2.66 o 
  -6   1   3       61.85       56.76      3.59 o 
  -5   1   3      536.95      495.20      5.33 o 
  -4   1   3       17.81       18.13      0.99 o 
  -3   1   3      128.07      127.56      1.26 o 
  -2   1   3     4757.10     4969.88     10.59 o 
  -1   1   3     2041.49     2204.98      6.53 o 
   0   1   3       47.04       57.98      1.23 o 
   1   1   3      742.43      767.22      6.01 o 
   2   1   3     1521.89     1414.90     60.71 o 
   3   1   3      612.95      663.70      6.60 o 
   4   1   3     1777.35     1809.95      8.91 o 
   5   1   3      472.12      466.57      5.91 o 
   6   1   3       23.28       25.56      1.31 o 
   7   1   3      626.43      609.86      8.01 o 
   8   1   3      210.55      193.92      4.94 o 
   9   1   3        6.81        7.52      1.84 o 
  -8   2   3      158.74      166.34      7.35 o 
  -7   2   3        6.81        7.68      1.67 o 
  -6   2   3        1.01        0.07      0.65 o 
  -5   2   3       22.90       24.28      1.28 o 
  -4   2   3      228.44      222.13      3.30 o 
  -3   2   3       61.09       54.81      1.60 o 
  -2   2   3      990.84      952.94      4.52 o 
  -1   2   3     4683.50     5082.78      7.95 o 
   0   2   3      842.39      912.43      4.66 o 
   1   2   3      150.15      142.91      1.66 o 
   2   2   3      302.70      306.98      2.09 o 
   3   2   3      257.38      292.40      3.12 o 
   4   2   3       87.93       88.07      2.09 o 
   5   2   3      194.94      181.69      5.01 o 
   6   2   3        0.27        0.47      0.56 o 
   7   2   3      163.89      148.64      3.78 o 
   8   2   3       47.92       48.10      1.95 o 
   9   2   3       29.27       32.26      2.28 o 
  -8   3   3      122.23      122.41      6.51 o 
  -7   3   3       15.61       13.36      2.34 o 
  -6   3   3      288.63      291.94      4.38 o 
  -5   3   3        4.21        6.40      0.76 o 
  -4   3   3       59.09       63.72      1.95 o 
  -3   3   3       69.87       78.46      1.86 o 
  -2   3   3     1169.62     1345.78      6.84 o 
  -1   3   3      113.84      110.76      1.36 o 
   0   3   3      453.06      481.48      2.72 o 
   1   3   3     3723.24     3935.01     12.03 o 
   2   3   3      421.29      435.00      3.24 o 
   3   3   3      593.02      654.79      4.54 o 
   4   3   3     1212.44     1292.24      7.78 o 
   5   3   3      136.02      144.20      3.26 o 
   6   3   3        1.19        2.56      0.68 o 
   7   3   3        8.58        9.22      0.90 o 
   8   3   3       51.50       48.92      2.05 o 
   9   3   3        4.01        2.25      0.94 o 
  10   3   3      202.96      199.90      8.52 o 
  -7   4   3        5.26        6.01      1.84 o 
  -6   4   3       26.31       25.72      1.80 o 
  -5   4   3      280.86      284.83      4.29 o 
  -4   4   3      319.63      301.89      4.14 o 
  -3   4   3        1.97        2.48      0.51 o 
  -2   4   3      763.54      802.78      5.11 o 
  -1   4   3      754.04      908.81      4.20 o 
   0   4   3       70.56       83.35      2.24 o 
   1   4   3      245.33      268.10      4.00 o 
   2   4   3      732.80      755.20      6.20 o 
   3   4   3      124.69      103.15      1.98 o 
   4   4   3      484.14      441.42      5.60 o 
   5   4   3     1272.30     1175.41     18.04 o 
   6   4   3        2.38        7.20      2.51 o 
   7   4   3       13.04        7.62      1.04 o 
   8   4   3        7.44        4.07      0.99 o 
   9   4   3        0.93        1.40      0.81 o 
  10   4   3        4.44        3.17      1.67 o 
  -7   5   3        0.00        0.50      1.34 o 
  -6   5   3        8.17        8.85      1.34 o 
  -5   5   3      230.45      229.93      5.18 o 
  -4   5   3       14.09       14.78      1.35 o 
  -3   5   3      265.21      262.89      3.98 o 
  -2   5   3     1361.58     1386.64      8.45 o 
  -1   5   3      127.71      129.02      1.67 o 
   0   5   3     1142.10     1296.64      7.90 o 
   1   5   3      172.84      225.37      2.73 o 
   2   5   3       57.74       65.10      1.80 o 
   3   5   3        9.99       11.41      0.71 o 
   4   5   3      228.25      221.01      2.97 o 
   5   5   3        1.96        4.11      0.63 o 
   6   5   3      481.82      421.44      5.77 o 
   7   5   3      309.03      324.29      7.01 o 
   8   5   3      553.60      520.45      7.61 o 
   9   5   3        3.09        0.18      1.84 o 
  10   5   3       73.45       79.77     12.86 o 
  -6   6   3       15.04       13.58      1.31 o 
  -5   6   3       25.78       29.15      1.70 o 
  -4   6   3      114.74      117.99      3.08 o 
  -3   6   3      166.80      167.70      3.44 o 
  -2   6   3      749.43      748.42      6.65 o 
  -1   6   3        7.27        7.31      0.64 o 
   0   6   3        3.86        6.44      0.76 o 
   1   6   3      625.34      598.26      4.89 o 
   2   6   3      957.35      969.19      6.22 o 
   3   6   3        5.99        6.18      1.17 o 
   4   6   3       94.62       89.69      2.02 o 
   5   6   3      164.37      155.22      2.93 o 
   6   6   3       13.90       14.67      1.12 o 
   7   6   3       10.88       15.54      1.44 o 
   8   6   3      197.16      190.39      7.18 o 
   9   6   3       19.44       23.88      3.17 o 
  -6   7   3       27.64       29.49      2.35 o 
  -5   7   3      265.64      276.43      5.26 o 
  -4   7   3        0.51        0.18      0.73 o 
  -3   7   3      182.47      189.04      3.29 o 
  -2   7   3        2.33        2.71      0.62 o 
  -1   7   3       70.40       72.10      2.08 o 
   0   7   3      273.90      281.60      3.20 o 
   1   7   3      656.01      695.29      8.83 o 
   2   7   3       44.26       42.26      1.50 o 
   3   7   3      166.17      157.49      5.34 o 
   4   7   3      462.38      448.45      4.79 o 
   5   7   3       78.75       84.88      2.24 o 
   6   7   3      106.06       95.38      2.51 o 
   7   7   3       79.91       91.18      3.36 o 
   8   7   3        0.20        1.34      1.50 o 
   9   7   3        6.45       12.36      2.51 o 
  -5   8   3       40.84       44.51      1.97 o 
  -4   8   3       34.43       35.17      1.68 o 
  -3   8   3      106.52      105.27      2.67 o 
  -2   8   3       50.99       51.25      1.75 o 
  -1   8   3      192.03      185.22      5.59 o 
   0   8   3        0.02        0.75      0.68 o 
   1   8   3      248.36      249.59      3.81 o 
   2   8   3      121.10      123.53      2.65 o 
   3   8   3       22.39       23.26      1.52 o 
   4   8   3      126.03      131.63      5.01 o 
   5   8   3      373.12      382.23      8.16 o 
   6   8   3       28.56       27.53      3.51 o 
   7   8   3      259.96      279.41      8.77 o 
   8   8   3      246.70      254.18      8.68 o 
   9   8   3       15.59       23.21      3.01 o 
  -4   9   3        2.54        1.94      0.79 o 
  -3   9   3       29.13       29.51      1.57 o 
  -2   9   3       73.40       81.90      2.69 o 
  -1   9   3        8.00        8.81      1.20 o 
   0   9   3       27.90       30.20      2.33 o 
   1   9   3      659.83      624.74      6.48 o 
   2   9   3        0.51        0.80      0.68 o 
   3   9   3      116.37      111.73      3.67 o 
   4   9   3        0.22        1.67      1.17 o 
   5   9   3        1.14        1.67      0.94 o 
   6   9   3        8.96        5.47      2.42 o 
   7   9   3      509.50      517.79     13.44 o 
   8   9   3       17.97       17.19      1.95 o 
   9   9   3       40.78       55.95      4.68 o 
  -3  10   3        0.40        2.03      1.12 o 
  -2  10   3        3.78        1.34      1.34 o 
  -1  10   3        1.30        0.92      0.92 o 
   0  10   3        0.14        0.43      0.71 o 
   1  10   3      266.94      255.04      4.45 o 
   2  10   3       35.23       40.65      2.16 o 
   3  10   3       17.26       20.76      1.64 o 
   4  10   3      115.14      111.39      5.51 o 
   5  10   3       51.77       56.62      2.83 o 
   6  10   3        6.01        5.21      1.11 o 
   7  10   3        1.38        3.62      1.40 o 
   8  10   3       12.77       16.87      1.95 o 
  -2  11   3       48.80       54.44      4.68 o 
  -1  11   3       59.86       58.27      3.36 o 
   0  11   3       19.30       15.77      1.71 o 
   1  11   3        2.93        2.12      1.09 o 
   2  11   3        0.09       -1.00      1.00 o 
   3  11   3       11.84       12.36      2.34 o 
   4  11   3      249.17      265.04      8.85 o 
   5  11   3       96.10      102.71      4.01 o 
   6  11   3       51.85       51.64      3.01 o 
   7  11   3       39.87       31.21      2.42 o 
   0  12   3       54.12       46.91      4.84 o 
   1  12   3       59.51       62.73      3.36 o 
   2  12   3       23.96       21.39      2.01 o 
   3  12   3        4.02        4.84      2.00 o 
   4  12   3       16.73       16.53      2.67 o 
   5  12   3        7.56        5.19      1.47 o 
   6  12   3        0.99        4.18      1.42 o 
  -3 -12   4       17.95       23.38      3.17 o 
  -2 -12   4        0.41        1.50      1.67 o 
  -6 -11   4       25.97       23.55      3.17 o 
  -5 -11   4       36.51       38.08      3.67 o 
  -4 -11   4       26.72       22.88      2.84 o 
  -3 -11   4      101.59      100.87      5.68 o 
  -2 -11   4       67.88       67.10      3.16 o 
  -1 -11   4       19.00       21.72      2.00 o 
   0 -11   4        0.18       -0.53      1.00 o 
   1 -11   4       22.59       21.23      2.13 o 
  -7 -10   4        7.18       14.70      1.83 o 
  -6 -10   4       76.75       72.31      5.01 o 
  -5 -10   4        5.44        1.50      1.50 o 
  -4 -10   4        0.44       -1.67      1.84 o 
  -3 -10   4      127.47      133.68      4.04 o 
  -2 -10   4       10.68       15.78      1.64 o 
  -1 -10   4        3.90        4.47      2.09 o 
   0 -10   4      111.98      109.54      4.01 o 
   1 -10   4       45.60       44.01      4.09 o 
   2 -10   4        9.79       11.86      2.51 o 
  -8  -9   4      182.65      187.88      8.02 o 
  -7  -9   4        0.22        0.41      1.00 o 
  -6  -9   4      363.63      336.85      9.85 o 
  -5  -9   4      117.91      119.24      5.85 o 
  -4  -9   4       35.99       35.41      2.12 o 
  -3  -9   4       18.69       19.35      2.09 o 
  -2  -9   4       57.86       56.79      2.08 o 
  -1  -9   4       10.49        9.33      1.89 o 
   0  -9   4       23.25       25.05      2.84 o 
   1  -9   4        8.19        6.01      1.84 o 
   2  -9   4       72.96       72.15      4.68 o 
   3  -9   4        3.69        4.97      1.92 o 
   4  -9   4      234.31      228.73      6.51 o 
  -8  -8   4        0.77        3.84      1.84 o 
  -7  -8   4        8.33        6.35      1.84 o 
  -6  -8   4      181.48      165.67      6.85 o 
  -5  -8   4       15.79       16.87      2.34 o 
  -4  -8   4       98.88       94.42      3.16 o 
  -3  -8   4       31.28       26.85      1.30 o 
  -2  -8   4        0.69        1.86      0.64 o 
  -1  -8   4        0.29       -0.50      0.84 o 
   0  -8   4        4.34        4.51      1.50 o 
   1  -8   4       19.08       18.70      2.34 o 
   2  -8   4       48.30       43.00      2.67 o 
   3  -8   4      127.05      128.92      3.43 o 
   4  -8   4       87.54       96.11      3.14 o 
   5  -8   4       16.73       18.70      1.59 o 
  -9  -7   4      194.16      202.08      8.35 o 
  -8  -7   4      152.11      161.16      7.18 o 
  -7  -7   4       34.67       26.39      3.01 o 
  -6  -7   4      234.06      218.08      4.92 o 
  -5  -7   4       67.07       61.96      3.84 o 
  -4  -7   4        8.68       10.03      1.84 o 
  -3  -7   4      446.86      446.81      4.63 o 
  -2  -7   4     1159.04     1157.87      9.49 o 
  -1  -7   4      504.01      494.17      9.52 o 
   0  -7   4      181.19      168.67      5.68 o 
   1  -7   4      217.77      225.12      6.85 o 
   2  -7   4       24.66       24.08      1.40 o 
   3  -7   4       21.45       22.37      2.09 o 
   4  -7   4        0.10        0.84      0.73 o 
   5  -7   4        0.18       -0.02      0.78 o 
   6  -7   4       14.93       13.67      1.44 o 
  -9  -6   4       25.05       23.88      2.24 o 
  -8  -6   4      252.53      254.85      8.85 o 
  -7  -6   4       10.06        7.44      1.16 o 
  -6  -6   4        6.98        4.89      0.76 o 
  -5  -6   4        9.03        6.68      1.67 o 
  -4  -6   4        7.03        5.53      0.70 o 
  -3  -6   4        1.34        1.70      0.38 o 
  -2  -6   4       40.39       32.95      1.19 o 
  -1  -6   4      161.88      162.83      5.18 o 
   0  -6   4      119.70      107.38      4.34 o 
   1  -6   4      459.56      454.35      6.20 o 
   2  -6   4       10.52       12.78      0.98 o 
   3  -6   4        0.03        0.84      0.71 o 
   4  -6   4       84.19       87.32      3.04 o 
   5  -6   4        1.24        0.82      0.90 o 
   6  -6   4        3.63        2.07      1.50 o 
  -9  -5   4        6.68        8.22      2.92 o 
  -8  -5   4       15.40       19.65      1.47 o 
  -7  -5   4        2.71        3.93      1.00 o 
  -6  -5   4      279.86      285.03      4.07 o 
  -5  -5   4     1038.90     1020.49     10.02 o 
  -4  -5   4        2.05        2.39      0.56 o 
  -3  -5   4      332.46      304.88      2.63 o 
  -2  -5   4     1644.16     1516.43     17.20 o 
  -1  -5   4        0.04        1.17      1.00 o 
   0  -5   4      247.25      253.01      6.01 o 
   1  -5   4        5.37        4.80      0.58 o 
   2  -5   4        0.30        1.70      0.51 o 
   3  -5   4      234.72      240.38      3.78 o 
   4  -5   4     1254.73     1253.54     16.37 o 
   5  -5   4      143.89      143.79      6.01 o 
   6  -5   4       34.85       37.74      3.51 o 
   7  -5   4       15.98       14.53      2.51 o 
  -9  -4   4       28.86       26.50      1.74 o 
  -8  -4   4       27.87       29.14      1.99 o 
  -7  -4   4        9.77        9.69      1.03 o 
  -6  -4   4      201.87      186.70      3.26 o 
  -5  -4   4        3.99        5.50      0.56 o 
  -4  -4   4        1.01        0.33      0.67 o 
  -3  -4   4      311.80      265.93      2.11 o 
  -2  -4   4      949.52      958.24      4.97 o 
  -1  -4   4       10.96       13.36      1.50 o 
   0  -4   4      116.56      138.73      2.89 o 
   1  -4   4       25.15       33.58      1.01 o 
   2  -4   4       36.10       34.54      0.85 o 
   3  -4   4      109.57      116.75      2.80 o 
   4  -4   4       52.90       47.26      3.17 o 
   5  -4   4      409.41      396.97      9.52 o 
   6  -4   4       71.36       67.14      4.34 o 
   7  -4   4      178.89      167.34      7.35 o 
  -9  -3   4      270.27      267.06     10.69 o 
  -8  -3   4      191.71      197.48      4.21 o 
  -7  -3   4       38.42       36.40      1.77 o 
  -6  -3   4       61.43       60.65      2.06 o 
  -5  -3   4     1712.24     1632.31      8.18 o 
  -4  -3   4       70.84       72.34      2.17 o 
  -3  -3   4        7.98        7.07      0.58 o 
  -2  -3   4      193.43      219.28      3.31 o 
  -1  -3   4       24.34       26.35      0.78 o 
   0  -3   4      871.24      810.18      6.31 o 
   1  -3   4     8538.18     8935.25     18.85 o 
   2  -3   4        0.08        0.31      0.40 o 
   3  -3   4      139.43      137.14      3.39 o 
   4  -3   4      324.43      319.48      4.13 o 
   5  -3   4       23.31       20.71      1.59 o 
   6  -3   4       16.77       14.79      1.42 o 
   7  -3   4        0.14       -0.17      1.17 o 
   8  -3   4        6.19        6.51      1.84 o 
  -9  -2   4       13.56       18.79      1.95 o 
  -8  -2   4       43.15       42.49      2.05 o 
  -7  -2   4       50.60       46.80      2.10 o 
  -6  -2   4       22.38       21.95      1.36 o 
  -5  -2   4     1365.13     1332.88      8.44 o 
  -4  -2   4      301.70      285.51      3.09 o 
  -3  -2   4       88.92       84.53      2.30 o 
  -2  -2   4      145.81      152.12      2.22 o 
  -1  -2   4      153.56      184.93      2.27 o 
   0  -2   4     1118.02     1175.27     23.38 o 
   1  -2   4      597.98      614.72      3.64 o 
   2  -2   4      281.17      323.78      3.20 o 
   3  -2   4      277.25      274.91      3.30 o 
   4  -2   4       12.28       10.19      0.71 o 
   5  -2   4       48.95       47.40      2.18 o 
   6  -2   4       13.08       12.50      1.28 o 
   7  -2   4        4.55        5.60      1.25 o 
   8  -2   4        0.00        1.15      0.80 o 
  -9  -1   4       87.02       93.26      4.07 o 
  -8  -1   4       26.29       30.95      3.67 o 
  -7  -1   4       15.78       14.66      1.20 o 
  -6  -1   4       38.03       34.97      1.61 o 
  -5  -1   4      306.01      294.22      4.05 o 
  -4  -1   4      122.95      125.84      3.05 o 
  -3  -1   4     2909.10     2922.87      8.22 o 
  -2  -1   4      901.03      923.97      8.10 o 
  -1  -1   4      250.16      240.82      2.01 o 
   0  -1   4     4065.98     4021.44     24.20 o 
   1  -1   4      506.11      542.95      2.52 o 
   2  -1   4      578.05      637.18      3.55 o 
   3  -1   4       63.55       79.41      1.66 o 
   4  -1   4      130.44      118.89      2.14 o 
   5  -1   4       71.70       63.95      1.93 o 
   6  -1   4       98.35       89.12      3.01 o 
   7  -1   4     1187.63     1156.18     11.56 o 
   8  -1   4       56.13       56.62      2.88 o 
   9  -1   4        3.88        5.01      1.84 o 
  -9   0   4      165.53      166.10      5.37 o 
  -8   0   4      381.98      379.14      9.27 o 
  -7   0   4       71.72       63.63      2.89 o 
  -6   0   4      217.19      208.46      3.82 o 
  -5   0   4       27.36       25.87      1.50 o 
  -4   0   4       52.58       56.33      1.17 o 
  -3   0   4       58.15       61.81      0.95 o 
  -2   0   4      222.86      191.31      1.83 o 
  -1   0   4        1.20        3.57      0.27 o 
   0   0   4      365.04      369.73      2.01 o 
   1   0   4      377.40      351.20      2.27 o 
   2   0   4      142.30      166.53      2.42 o 
   3   0   4        7.78        7.66      0.78 o 
   4   0   4      221.83      231.25      3.13 o 
   5   0   4      170.24      179.99      2.49 o 
   6   0   4       54.13       52.07      2.30 o 
   7   0   4       74.64       78.70      3.06 o 
   8   0   4        2.21        2.09      0.94 o 
   9   0   4       30.05       29.39      3.34 o 
  -8   1   4       15.39       16.00      2.42 o 
  -7   1   4      363.62      341.35      5.15 o 
  -6   1   4      861.06      832.95     14.36 o 
  -5   1   4      376.68      362.28      4.21 o 
  -4   1   4      100.70      111.98      1.85 o 
  -3   1   4       26.92       15.32      0.51 o 
  -2   1   4     1394.71     1572.44      4.62 o 
  -1   1   4       39.58       38.79      0.70 o 
   0   1   4     1706.31     1768.42      9.52 o 
   1   1   4      215.80      213.43      3.51 o 
   2   1   4      257.00      252.34      4.34 o 
   3   1   4      319.97      276.83      3.66 o 
   4   1   4     1605.63     1671.65     15.45 o 
   5   1   4        6.34        4.93      0.83 o 
   6   1   4      195.99      181.69      7.77 o 
   7   1   4       59.52       55.93      2.54 o 
   8   1   4        2.82        4.34      0.86 o 
   9   1   4        1.69       -0.03      0.88 o 
  -8   2   4        3.02        5.85      2.00 o 
  -7   2   4        2.82        1.43      1.04 o 
  -6   2   4        3.32        1.22      0.63 o 
  -5   2   4      243.13      221.49      3.00 o 
  -4   2   4       57.80       67.50      1.56 o 
  -3   2   4      354.78      354.39      3.06 o 
  -2   2   4      737.28      812.62      4.32 o 
  -1   2   4       31.43       35.31      0.57 o 
   0   2   4     1081.37     1061.14      3.25 o 
   1   2   4      440.30      453.79      3.81 o 
   2   2   4      154.99      181.32      2.28 o 
   3   2   4       72.00       73.35      1.54 o 
   4   2   4     1717.59     1746.00      8.98 o 
   5   2   4       14.52       23.88      1.38 o 
   6   2   4        0.55        0.81      0.56 o 
   7   2   4      160.22      171.48      3.48 o 
   8   2   4       33.30       31.31      1.87 o 
   9   2   4        0.04        0.22      1.00 o 
  -8   3   4       36.78       32.23      3.51 o 
  -7   3   4        1.50       -0.17      1.50 o 
  -6   3   4       83.67       78.29      3.00 o 
  -5   3   4      210.87      174.29      4.07 o 
  -4   3   4       80.99       67.44      1.66 o 
  -3   3   4      121.61      118.39      1.52 o 
  -2   3   4       38.85       25.74      0.90 o 
  -1   3   4     1924.00     2122.79      6.01 o 
   0   3   4     2777.60     2995.03      9.63 o 
   1   3   4     2294.57     2317.93      9.91 o 
   2   3   4      207.72      266.37      3.54 o 
   3   3   4      135.80      133.91      1.77 o 
   4   3   4      173.20      163.66      2.72 o 
   5   3   4        7.72        8.79      0.83 o 
   6   3   4      181.41      174.13      5.26 o 
   7   3   4      366.67      341.54      4.76 o 
   8   3   4      152.37      155.37      3.58 o 
   9   3   4       28.43       24.27      2.06 o 
  -7   4   4       10.98       13.69      2.34 o 
  -6   4   4      313.55      309.09     11.61 o 
  -5   4   4      234.69      240.41      4.00 o 
  -4   4   4      120.43      116.22      2.63 o 
  -3   4   4       42.00       35.56      1.41 o 
  -2   4   4       34.42       34.51      1.15 o 
  -1   4   4     1634.29     1674.09      6.49 o 
   0   4   4       24.10       40.32      1.07 o 
   1   4   4        1.58        5.71      0.41 o 
   2   4   4      907.42      930.35      7.08 o 
   3   4   4      930.02      920.93      4.90 o 
   4   4   4      283.33      265.49      3.22 o 
   5   4   4        5.99        9.58      0.86 o 
   6   4   4       83.54       80.28      2.53 o 
   7   4   4       78.85       71.59      2.61 o 
   8   4   4       30.49       32.28      2.07 o 
   9   4   4       66.32       71.76      3.42 o 
  10   4   4      147.44      163.06      5.49 o 
  -7   5   4        2.78        4.18      1.84 o 
  -6   5   4      150.74      144.30      4.40 o 
  -5   5   4        6.22        8.41      1.12 o 
  -4   5   4      179.94      182.70      3.08 o 
  -3   5   4      606.36      615.85      5.30 o 
  -2   5   4      393.50      373.72      3.88 o 
  -1   5   4       58.77       67.31      1.17 o 
   0   5   4       27.50       28.25      2.00 o 
   1   5   4      344.31      349.46      3.32 o 
   2   5   4       29.03       23.83      1.30 o 
   3   5   4      111.91      125.31      1.98 o 
   4   5   4     1311.01     1308.80      9.41 o 
   5   5   4       21.43       16.53      0.95 o 
   6   5   4      309.27      275.90      4.61 o 
   7   5   4      230.10      250.28      5.51 o 
   8   5   4       97.67      100.37      5.18 o 
   9   5   4       13.95       14.55      1.77 o 
  -6   6   4        0.13       -0.36      0.73 o 
  -5   6   4       12.84       13.97      1.30 o 
  -4   6   4       21.75       22.87      1.44 o 
  -3   6   4      137.99      134.98      3.12 o 
  -2   6   4      891.02      909.32      6.85 o 
  -1   6   4       15.50       16.53      0.72 o 
   0   6   4      170.65      173.26      2.49 o 
   1   6   4      585.75      581.95      4.78 o 
   2   6   4       93.51       92.63      2.28 o 
   3   6   4        3.53        1.13      0.75 o 
   4   6   4     1318.04     1291.32      7.41 o 
   5   6   4      104.28      109.57      2.35 o 
   6   6   4        8.18       11.45      0.97 o 
   7   6   4       24.23       29.56      2.84 o 
   8   6   4       37.92       39.58      3.67 o 
   9   6   4      170.15      173.79      8.68 o 
  -6   7   4       29.94       31.27      2.01 o 
  -5   7   4      126.87      140.51      4.87 o 
  -4   7   4        2.98        1.90      0.76 o 
  -3   7   4       45.56       47.58      1.98 o 
  -2   7   4      459.98      455.43      7.16 o 
  -1   7   4       11.51       11.57      0.97 o 
   0   7   4      264.30      261.71      3.26 o 
   1   7   4      310.83      284.34      3.73 o 
   2   7   4       58.78       50.92      2.00 o 
   3   7   4     1885.41     1916.78     17.45 o 
   4   7   4       18.55       18.27      1.07 o 
   5   7   4     1101.02     1123.44     13.53 o 
   6   7   4       39.45       41.33      2.36 o 
   7   7   4      197.50      180.37      6.85 o 
   8   7   4        9.47        8.18      2.17 o 
   9   7   4       47.49       57.45      4.51 o 
  -5   8   4       89.04       95.59      3.37 o 
  -4   8   4        0.20       -0.51      0.72 o 
  -3   8   4       76.67       80.84      2.34 o 
  -2   8   4        7.24        5.49      0.74 o 
  -1   8   4       53.77       48.90      2.21 o 
   0   8   4        7.64        5.41      0.71 o 
   1   8   4      372.18      368.79      4.91 o 
   2   8   4        2.03        0.71      0.56 o 
   3   8   4       18.47       11.02      1.84 o 
   4   8   4       62.10       67.76      2.17 o 
   5   8   4       45.07       50.24      2.54 o 
   6   8   4       86.52       86.88      3.84 o 
   7   8   4      126.19      138.83      6.76 o 
   8   8   4       19.38       18.37      2.84 o 
   9   8   4        0.01        8.35      2.34 o 
  -4   9   4       29.00       26.10      1.86 o 
  -3   9   4      124.85      122.42      3.63 o 
  -2   9   4      311.17      305.12      6.61 o 
  -1   9   4       20.41       21.02      2.25 o 
   0   9   4       27.36       25.12      1.43 o 
   1   9   4      172.16      168.65      3.34 o 
   2   9   4        0.07        0.50      0.58 o 
   3   9   4       49.79       51.87      2.25 o 
   4   9   4       73.28       76.67      3.34 o 
   5   9   4        5.11        4.26      1.18 o 
   6   9   4      113.42      104.80      3.84 o 
   7   9   4      451.16      465.17      8.09 o 
   8   9   4        0.15       -0.13      1.24 o 
  -3  10   4       36.83       32.24      2.54 o 
  -2  10   4       18.27       17.20      2.67 o 
  -1  10   4        2.23       -0.50      1.17 o 
   0  10   4      113.97      111.71      4.07 o 
   1  10   4      140.32      139.28      4.37 o 
   2  10   4       15.88       15.85      1.59 o 
   3  10   4       11.96       14.03      2.17 o 
   4  10   4        4.63        4.59      1.30 o 
   5  10   4       39.74       41.78      3.09 o 
   6  10   4        6.36        4.92      1.24 o 
   7  10   4      210.20      233.90      6.02 o 
   8  10   4        0.03        0.42      2.59 o 
  -2  11   4        0.86        0.84      1.50 o 
  -1  11   4        9.81        8.76      1.54 o 
   0  11   4       15.85       16.75      1.88 o 
   1  11   4       44.68       41.34      3.76 o 
   2  11   4        5.22        5.06      2.25 o 
   3  11   4      271.38      275.39      9.19 o 
   4  11   4      278.80      282.83      6.44 o 
   5  11   4       23.24       21.54      2.01 o 
   6  11   4       80.41       80.66      3.66 o 
   7  11   4       37.30       37.39      2.66 o 
   0  12   4        0.13        0.11      1.12 o 
   1  12   4        7.99        6.50      1.47 o 
   2  12   4        2.52        1.17      1.50 o 
   3  12   4       84.52       85.67      5.51 o 
   4  12   4        0.94        2.45      1.42 o 
   5  12   4        3.54        2.14      2.00 o 
   6  12   4       74.12       70.99      3.66 o 
  -5 -11   5        4.48        4.01      2.00 o 
  -4 -11   5        9.38       11.36      2.51 o 
  -3 -11   5      136.70      146.13      7.01 o 
  -2 -11   5      152.67      154.15      7.18 o 
  -1 -11   5       11.23       10.96      1.60 o 
   0 -11   5        4.40        3.76      1.30 o 
  -6 -10   5        0.86        0.84      1.50 o 
  -5 -10   5       15.31       12.53      2.17 o 
  -4 -10   5       20.63       18.79      2.09 o 
  -3 -10   5       53.26       54.41      4.43 o 
  -2 -10   5      164.04      163.03      4.59 o 
  -1 -10   5       91.63       92.16      3.59 o 
   0 -10   5       51.44       51.59      3.84 o 
   1 -10   5        3.53        2.34      1.50 o 
   2 -10   5        4.81        2.17      1.67 o 
  -7  -9   5       96.28       96.19      5.85 o 
  -6  -9   5      230.53      225.62      8.52 o 
  -5  -9   5       11.76        8.78      2.84 o 
  -4  -9   5       19.03       17.76      1.64 o 
  -3  -9   5       33.64       32.54      4.51 o 
  -2  -9   5       45.33       44.50      2.33 o 
  -1  -9   5       60.78       56.34      2.71 o 
   0  -9   5      244.02      262.53      8.52 o 
   1  -9   5        0.29       -0.50      1.50 o 
   2  -9   5        0.03       -1.84      1.84 o 
   3  -9   5       37.37       36.68      2.54 o 
  -8  -8   5       19.30       25.55      3.17 o 
  -7  -8   5       95.72      104.88      5.85 o 
  -6  -8   5      252.27      242.36      9.27 o 
  -5  -8   5        0.05        1.00      1.34 o 
  -4  -8   5        3.91        3.75      0.79 o 
  -3  -8   5      159.16      151.32      4.06 o 
  -2  -8   5       65.09       61.17      2.52 o 
  -1  -8   5       97.78       98.17      3.01 o 
   0  -8   5       72.62       65.63      4.18 o 
   1  -8   5        7.17        8.52      2.00 o 
   2  -8   5       52.46       47.77      2.59 o 
   3  -8   5       44.14       47.40      2.63 o 
   4  -8   5       21.77       27.42      1.82 o 
  -8  -7   5        5.83       10.19      2.34 o 
  -7  -7   5        4.23        6.09      1.16 o 
  -6  -7   5       34.42       31.16      2.06 o 
  -5  -7   5      164.28      157.82      6.35 o 
  -4  -7   5      138.71      130.80      5.18 o 
  -3  -7   5      428.82      405.97      6.25 o 
  -2  -7   5      259.15      263.58      9.44 o 
  -1  -7   5      376.74      362.44     17.62 o 
   0  -7   5      192.78      194.73      6.35 o 
   1  -7   5      101.59       99.20      4.84 o 
   2  -7   5        3.03        3.58      0.76 o 
   3  -7   5      129.46      119.15      3.36 o 
   4  -7   5       33.81       36.36      2.31 o 
   5  -7   5        2.64        1.43      0.78 o 
  -9  -6   5       40.64       37.18      3.59 o 
  -8  -6   5      110.67      113.26      4.06 o 
  -7  -6   5      108.79      123.39      4.01 o 
  -6  -6   5        4.23        5.54      1.25 o 
  -5  -6   5        0.06       -0.50      1.17 o 
  -4  -6   5        0.09       -0.22      0.76 o 
  -3  -6   5        0.79        1.25      0.45 o 
  -2  -6   5        0.32        2.22      1.17 o 
  -1  -6   5      322.48      330.67      7.52 o 
   0  -6   5      214.44      195.06      5.85 o 
   1  -6   5       54.95       54.10      2.30 o 
   2  -6   5        1.84        0.63      0.70 o 
   3  -6   5       13.94       15.05      1.17 o 
   4  -6   5        4.63        4.75      0.84 o 
   5  -6   5        0.27       -0.56      0.81 o 
   6  -6   5       14.13       15.29      1.41 o 
  -9  -5   5       16.62       13.55      1.81 o 
  -8  -5   5       15.95       18.87      1.45 o 
  -7  -5   5      351.02      334.61      6.42 o 
  -6  -5   5     1139.35     1100.79     10.90 o 
  -5  -5   5      388.02      364.78      5.94 o 
  -4  -5   5        0.17        0.08      0.64 o 
  -3  -5   5      171.13      160.32      1.76 o 
  -2  -5   5      497.17      470.69      4.00 o 
  -1  -5   5        3.13        3.51      1.17 o 
   0  -5   5        6.40        7.35      1.34 o 
   1  -5   5      123.38      113.54      2.95 o 
   2  -5   5       15.82       14.52      0.98 o 
   3  -5   5      461.68      446.48      6.13 o 
   4  -5   5       49.21       56.28      2.66 o 
   5  -5   5        0.35        0.50      1.17 o 
   6  -5   5       70.00       69.81      4.68 o 
   7  -5   5        1.13        3.51      1.84 o 
  -9  -4   5       17.43       15.92      1.94 o 
  -8  -4   5       90.45       95.72      3.05 o 
  -7  -4   5        2.46        3.46      1.17 o 
  -6  -4   5       78.36       87.07      4.34 o 
  -5  -4   5        0.05        0.73      0.50 o 
  -4  -4   5      829.58      788.22      6.01 o 
  -3  -4   5      294.41      294.61      2.81 o 
  -2  -4   5       62.30       45.67      1.75 o 
  -1  -4   5        0.69        1.84      0.84 o 
   0  -4   5       99.76      102.51      2.66 o 
   1  -4   5       14.57       18.53      0.86 o 
   2  -4   5        8.65       13.22      0.84 o 
   3  -4   5       34.66       32.12      1.34 o 
   4  -4   5      225.35      227.78      4.25 o 
   5  -4   5        0.61        1.50      1.17 o 
   6  -4   5       32.99       34.90      3.34 o 
   7  -4   5       78.95       84.67      5.34 o 
  -9  -3   5      138.42      127.63      3.76 o 
  -8  -3   5       26.16       30.50      1.79 o 
  -7  -3   5      101.84       95.62      2.83 o 
  -6  -3   5       58.93       55.38      1.99 o 
  -5  -3   5      115.35      106.59      3.18 o 
  -4  -3   5        2.35        3.87      0.83 o 
  -3  -3   5      231.92      196.05      3.72 o 
  -2  -3   5      255.72      236.62      2.67 o 
  -1  -3   5      410.74      400.70      4.71 o 
   0  -3   5      671.95      664.20      6.06 o 
   1  -3   5     3913.11     4014.14      9.59 o 
   2  -3   5      197.42      214.18      2.13 o 
   3  -3   5       27.10       30.04      1.25 o 
   4  -3   5      177.21      172.89      3.12 o 
   5  -3   5        0.00        0.33      0.71 o 
   6  -3   5       42.99       38.75      2.24 o 
   7  -3   5      216.96      216.51      5.55 o 
   8  -3   5       86.60       83.50      5.51 o 
  -9  -2   5      175.28      177.14      5.49 o 
  -8  -2   5       10.69        8.00      1.10 o 
  -7  -2   5       94.94       95.84      2.83 o 
  -6  -2   5      110.97      111.73      2.79 o 
  -5  -2   5       87.39       79.99      2.91 o 
  -4  -2   5      238.26      230.87      2.69 o 
  -3  -2   5      179.54      190.65      3.35 o 
  -2  -2   5      137.64      161.35      2.44 o 
  -1  -2   5      243.07      249.23      2.81 o 
   0  -2   5       48.63       88.42      1.66 o 
   1  -2   5      973.83      981.68      3.41 o 
   2  -2   5     2704.84     2796.17     11.50 o 
   3  -2   5      377.53      362.29      3.84 o 
   4  -2   5      369.51      346.64      4.04 o 
   5  -2   5       43.67       44.08      1.57 o 
   6  -2   5        6.92        7.01      1.06 o 
   7  -2   5      248.81      241.91      5.66 o 
   8  -2   5       80.53       80.88      4.18 o 
  -9  -1   5        1.69        1.57      1.84 o 
  -8  -1   5       47.19       50.98      2.28 o 
  -7  -1   5       84.91       74.29      2.54 o 
  -6  -1   5      411.11      391.76      5.23 o 
  -5  -1   5      340.35      323.49      4.33 o 
  -4  -1   5      123.30      105.02      2.20 o 
  -3  -1   5      630.55      591.90      3.92 o 
  -2  -1   5     1402.23     1516.72      6.24 o 
  -1  -1   5       90.73       96.96      1.57 o 
   0  -1   5      324.29      358.03      3.62 o 
   1  -1   5     1027.79     1085.90      3.43 o 
   2  -1   5      182.04      187.57      2.02 o 
   3  -1   5      305.34      266.03      2.74 o 
   4  -1   5      465.69      444.16      4.75 o 
   5  -1   5      193.66      194.75      3.09 o 
   6  -1   5      158.72      162.41      4.13 o 
   7  -1   5      208.20      214.16      6.85 o 
   8  -1   5       39.04       33.44      2.24 o 
   9  -1   5        0.20        1.34      1.00 o 
  -8   0   5        0.69        0.14      1.08 o 
  -7   0   5      214.40      221.87      4.36 o 
  -6   0   5        0.11        1.97      0.73 o 
  -5   0   5        0.48        0.43      0.54 o 
  -4   0   5       44.27       44.65      1.75 o 
  -3   0   5     1575.19     1583.58      6.25 o 
  -2   0   5      393.39      385.49      2.79 o 
  -1   0   5      596.72      600.54      4.37 o 
   0   0   5      297.47      286.09      2.13 o 
   1   0   5       37.30       36.71      0.62 o 
   2   0   5      250.37      248.18      2.24 o 
   3   0   5      572.97      629.05      4.05 o 
   4   0   5        1.53        2.45      0.40 o 
   5   0   5       42.17       39.03      1.26 o 
   6   0   5      340.43      326.54      8.52 o 
   7   0   5       57.07       49.16      2.48 o 
   8   0   5       18.79       20.33      1.83 o 
   9   0   5      111.35      112.96      4.25 o 
  -8   1   5       46.21       51.36      3.01 o 
  -7   1   5       64.28       61.96      2.95 o 
  -6   1   5      291.64      292.92      5.78 o 
  -5   1   5        6.08        5.32      0.73 o 
  -4   1   5        6.98       11.09      0.64 o 
  -3   1   5       47.00       33.51      0.80 o 
  -2   1   5       27.95       34.69      0.89 o 
  -1   1   5      436.62      475.40      2.49 o 
   0   1   5     4038.70     4052.25     10.56 o 
   1   1   5      850.30      849.93      5.74 o 
   2   1   5        0.76        2.67      0.84 o 
   3   1   5     1006.13      982.97     11.94 o 
   4   1   5      544.58      565.60      6.01 o 
   5   1   5       65.39       65.12      2.30 o 
   6   1   5       67.31       53.56      2.14 o 
   7   1   5       53.97       51.81      2.06 o 
   8   1   5        2.75        2.63      1.00 o 
   9   1   5       12.17       12.17      1.54 o 
  -8   2   5       72.40       72.31      4.84 o 
  -7   2   5       91.82       93.21      2.87 o 
  -6   2   5       51.45       59.75      2.15 o 
  -5   2   5       15.36       13.86      1.11 o 
  -4   2   5      109.20      117.42      2.07 o 
  -3   2   5      275.29      272.89      2.32 o 
  -2   2   5      241.64      251.74      2.12 o 
  -1   2   5       16.66       23.43      0.63 o 
   0   2   5       80.10       91.37      1.20 o 
   1   2   5      383.31      395.13      5.51 o 
   2   2   5     1127.93     1208.93      6.34 o 
   3   2   5     1237.27     1243.52     11.69 o 
   4   2   5      370.84      386.45      7.35 o 
   5   2   5      164.29      172.87      3.77 o 
   6   2   5      225.69      202.01      4.43 o 
   7   2   5       25.00       21.27      1.71 o 
   8   2   5        6.47        6.42      1.05 o 
   9   2   5       24.39       22.56      3.51 o 
  -8   3   5       55.43       53.27      4.34 o 
  -7   3   5       24.91       19.28      1.77 o 
  -6   3   5        7.58        9.60      3.01 o 
  -5   3   5      160.25      141.15      2.60 o 
  -4   3   5      347.18      345.95      3.73 o 
  -3   3   5     1646.67     1607.39      7.61 o 
  -2   3   5     1302.84     1402.43      7.75 o 
  -1   3   5        7.00        8.53      0.33 o 
   0   3   5      987.17     1042.86      4.56 o 
   1   3   5      149.14      173.25      1.78 o 
   2   3   5       50.19       59.68      1.35 o 
   3   3   5       25.99       17.29      2.09 o 
   4   3   5        2.01        3.26      0.43 o 
   5   3   5       67.18       64.11      1.92 o 
   6   3   5      927.76      872.37      6.81 o 
   7   3   5       78.01       85.92      2.41 o 
   8   3   5       66.27       61.80      3.01 o 
   9   3   5       97.53       94.91      3.15 o 
  -7   4   5      104.91       98.87      5.68 o 
  -6   4   5       39.99       35.58      2.24 o 
  -5   4   5       46.36       41.36      1.72 o 
  -4   4   5       85.04       79.24      3.13 o 
  -3   4   5       76.01       82.37      1.85 o 
  -2   4   5       58.98       51.30      1.39 o 
  -1   4   5     1143.57     1197.07      5.29 o 
   0   4   5     1073.71     1096.17      5.29 o 
   1   4   5      230.14      276.15      4.46 o 
   2   4   5       13.73       19.71      1.18 o 
   3   4   5      261.96      248.12      4.02 o 
   4   4   5       26.27       29.88      1.25 o 
   5   4   5        2.43        1.71      0.67 o 
   6   4   5        2.93        5.72      0.86 o 
   7   4   5       47.51       54.11      3.67 o 
   8   4   5        6.21        5.02      1.12 o 
   9   4   5      213.25      198.58      5.67 o 
  -7   5   5      122.59      120.58      6.51 o 
  -6   5   5      147.04      146.85      4.55 o 
  -5   5   5       32.02       34.06      1.73 o 
  -4   5   5      213.49      225.11      3.48 o 
  -3   5   5      675.96      696.84      5.71 o 
  -2   5   5       99.23      118.34      2.23 o 
  -1   5   5      664.02      645.01      4.28 o 
   0   5   5      207.10      202.15      2.06 o 
   1   5   5      474.52      491.69      8.52 o 
   2   5   5      137.56      115.98      2.92 o 
   3   5   5      751.86      716.05      4.46 o 
   4   5   5     1330.33     1322.37     12.83 o 
   5   5   5       60.99       52.92      1.84 o 
   6   5   5       80.31       73.32      4.18 o 
   7   5   5       16.18       18.04      2.34 o 
   8   5   5       26.27       28.56      3.01 o 
   9   5   5       53.05       46.06      2.83 o 
  -6   6   5      142.47      149.47      5.07 o 
  -5   6   5       21.35       19.41      1.44 o 
  -4   6   5       82.28       82.72      2.63 o 
  -3   6   5        6.13        7.12      0.90 o 
  -2   6   5      169.23      179.23      3.28 o 
  -1   6   5      157.47      175.95      2.17 o 
   0   6   5       26.06       22.98      0.89 o 
   1   6   5       62.77       63.71      1.79 o 
   2   6   5       32.39       38.24      2.51 o 
   3   6   5       62.13       67.68      2.42 o 
   4   6   5       43.93       48.91      1.42 o 
   5   6   5      279.63      264.56      5.26 o 
   6   6   5      490.67      497.67     10.52 o 
   7   6   5       27.18       29.89      2.84 o 
   8   6   5        0.53        3.84      1.84 o 
   9   6   5       26.04       27.41      2.30 o 
  -5   7   5       93.83       91.66      3.11 o 
  -4   7   5       57.97       59.08      2.41 o 
  -3   7   5      206.74      201.43      3.89 o 
  -2   7   5       77.10       77.82      2.12 o 
  -1   7   5        7.78        7.91      0.78 o 
   0   7   5      780.05      785.50      5.20 o 
   1   7   5      482.22      453.32      7.07 o 
   2   7   5       57.47       48.29      2.24 o 
   3   7   5      736.35      726.49     11.69 o 
   4   7   5      133.37      131.03      3.66 o 
   5   7   5       66.83       65.77      2.72 o 
   6   7   5       92.06       95.80      5.51 o 
   7   7   5      400.61      399.81     10.19 o 
   8   7   5       26.69       35.57      3.67 o 
   9   7   5      209.16      231.80      8.85 o 
  -5   8   5       11.63       12.70      1.41 o 
  -4   8   5       59.26       62.42      2.63 o 
  -3   8   5        9.30        9.63      1.19 o 
  -2   8   5        3.02        3.25      0.76 o 
  -1   8   5      128.39      120.24      5.34 o 
   0   8   5      108.54      112.12      3.60 o 
   1   8   5      236.68      216.79      4.84 o 
   2   8   5      397.52      349.29      5.12 o 
   3   8   5        1.17        2.66      1.84 o 
   4   8   5      102.42      107.22      3.54 o 
   5   8   5       84.68       76.49      3.07 o 
   6   8   5        0.17        0.58      1.06 o 
   7   8   5        0.23        0.84      1.00 o 
   8   8   5      109.49      116.07      6.18 o 
   9   8   5      104.01      110.72      6.18 o 
  -4   9   5      151.54      151.75      4.18 o 
  -3   9   5       79.77       80.04      2.96 o 
  -2   9   5       49.03       43.01      2.60 o 
  -1   9   5       67.78       71.81      4.51 o 
   0   9   5       94.70       86.76      3.42 o 
   1   9   5        4.13        4.92      1.25 o 
   2   9   5      170.45      152.98      6.18 o 
   3   9   5      375.85      383.69      6.73 o 
   4   9   5      489.66      515.31     11.86 o 
   5   9   5       12.56       13.36      1.65 o 
   6   9   5      261.45      272.72      6.08 o 
   7   9   5       53.01       51.04      2.89 o 
   8   9   5        5.56       13.03      2.67 o 
  -3  10   5       10.25       11.45      3.09 o 
  -2  10   5        0.79        1.84      1.50 o 
  -1  10   5       25.01       24.79      2.18 o 
   0  10   5       97.31      101.47      3.84 o 
   1  10   5       39.63       34.94      3.67 o 
   2  10   5        0.01       -1.50      1.50 o 
   3  10   5        6.52        4.46      1.34 o 
   4  10   5       36.24       38.08      2.42 o 
   5  10   5      232.93      240.55      5.84 o 
   6  10   5       82.94       83.76      3.60 o 
   7  10   5       29.74       32.57      2.54 o 
   8  10   5       52.31       49.85      3.11 o 
  -1  11   5       18.53       19.29      2.01 o 
   0  11   5      111.96      109.71      4.31 o 
   1  11   5       40.65       42.27      2.66 o 
   2  11   5       56.80       59.95      4.34 o 
   3  11   5      136.43      137.82      4.60 o 
   4  11   5       76.60       76.21      3.54 o 
   5  11   5        3.53        3.56      1.17 o 
   6  11   5        2.06        6.84      1.47 o 
   7  11   5        0.47        0.41      1.75 o 
   1  12   5        9.76       12.79      1.84 o 
   2  12   5        0.20        0.67      1.50 o 
   3  12   5      121.01      128.59      4.66 o 
   4  12   5        3.62        3.03      1.12 o 
   5  12   5        8.26        8.41      1.52 o 
  -4 -11   6        2.83        1.84      1.84 o 
  -3 -11   6        0.71        0.73      1.16 o 
  -2 -11   6       24.51       24.55      3.34 o 
  -1 -11   6        2.33        2.16      1.16 o 
   0 -11   6       38.72       41.58      4.76 o 
  -6 -10   6       43.22       42.25      4.18 o 
  -5 -10   6        5.62        5.18      2.00 o 
  -4 -10   6        7.21        8.98      1.44 o 
  -3 -10   6       38.91       40.32      2.54 o 
  -2 -10   6       25.30       26.89      3.34 o 
  -1 -10   6       42.67       42.82      4.26 o 
   0 -10   6        7.08        8.85      2.17 o 
   1 -10   6        0.74        1.84      1.67 o 
   2 -10   6       11.33        9.35      2.51 o 
  -7  -9   6       75.32       75.65      5.34 o 
  -6  -9   6       50.12       51.60      4.34 o 
  -5  -9   6      113.90      115.91      4.18 o 
  -4  -9   6       65.55       73.21      2.69 o 
  -3  -9   6      335.29      336.36      6.48 o 
  -2  -9   6        7.49        4.18      1.67 o 
  -1  -9   6       41.34       42.09      3.67 o 
   0  -9   6      232.31      254.18      8.52 o 
   1  -9   6        1.11        0.84      1.67 o 
   2  -9   6        5.27        6.18      2.00 o 
   3  -9   6        2.04        1.34      1.01 o 
  -7  -8   6       69.97       67.47      4.84 o 
  -6  -8   6        8.83        7.81      1.67 o 
  -5  -8   6       53.57       53.94      4.01 o 
  -4  -8   6       35.85       34.49      2.18 o 
  -3  -8   6        0.84       -0.02      1.17 o 
  -2  -8   6       22.81       21.37      1.60 o 
  -1  -8   6      173.81      179.36      6.51 o 
   0  -8   6      127.24      130.10      5.85 o 
   1  -8   6       13.43       14.36      2.34 o 
   2  -8   6       78.25       83.00      5.01 o 
   3  -8   6       48.86       49.85      5.09 o 
   4  -8   6       10.88       10.81      1.56 o 
  -8  -7   6        6.35        7.85      2.17 o 
  -7  -7   6      244.68      254.51      6.01 o 
  -6  -7   6       42.55       40.52      2.47 o 
  -5  -7   6       73.85       69.31      4.34 o 
  -4  -7   6      262.27      261.88      5.42 o 
  -3  -7   6       14.34       12.30      1.30 o 
  -2  -7   6      158.84      160.32      5.85 o 
  -1  -7   6       25.26       25.05      2.51 o 
   0  -7   6        5.08        3.84      1.50 o 
   1  -7   6       70.62       65.13      4.01 o 
   2  -7   6      231.59      220.23     11.19 o 
   3  -7   6      202.97      199.50      6.35 o 
   4  -7   6       47.77       43.84      2.59 o 
   5  -7   6       42.28       45.13      4.18 o 
  -8  -6   6        0.01        1.14      0.76 o 
  -7  -6   6       40.65       38.44      2.47 o 
  -6  -6   6       51.99       54.46      2.66 o 
  -5  -6   6       34.73       35.41      3.17 o 
  -4  -6   6      406.82      401.61      8.35 o 
  -3  -6   6      819.06      794.40      8.56 o 
  -2  -6   6      256.64      267.37      7.01 o 
  -1  -6   6      235.03      222.60     10.52 o 
   0  -6   6       13.84       12.36      1.67 o 
   1  -6   6      184.17      189.05      6.18 o 
   2  -6   6       53.27       49.45      1.81 o 
   3  -6   6       23.06       21.63      1.30 o 
   4  -6   6       16.68       18.72      1.37 o 
   5  -6   6      227.67      224.14      7.01 o 
   6  -6   6       19.79       23.63      2.18 o 
  -8  -5   6        2.25        2.61      0.79 o 
  -7  -5   6       94.47       96.07      3.66 o 
  -6  -5   6       27.99       31.89      2.12 o 
  -5  -5   6       92.32       93.63      3.18 o 
  -4  -5   6       31.60       33.31      1.95 o 
  -3  -5   6       79.12       71.28      2.12 o 
  -2  -5   6       81.66       66.72      2.42 o 
  -1  -5   6     1613.40     1537.19     52.52 o 
   0  -5   6      300.97      285.24      6.85 o 
   1  -5   6      284.53      289.26      4.64 o 
   2  -5   6      104.28      108.81      2.08 o 
   3  -5   6       28.71       33.23      1.50 o 
   4  -5   6       22.08       23.21      1.37 o 
   5  -5   6       31.06       30.24      2.13 o 
   6  -5   6        2.83        0.17      1.17 o 
   7  -5   6        3.72        4.01      1.84 o 
  -9  -4   6       31.10       39.22      2.20 o 
  -8  -4   6        0.14        0.18      0.73 o 
  -7  -4   6      216.87      225.37      6.20 o 
  -6  -4   6      111.94      110.54      3.59 o 
  -5  -4   6       70.35       63.55      2.84 o 
  -4  -4   6     1778.53     1741.03     18.20 o 
  -3  -4   6        5.15        3.21      1.17 o 
  -2  -4   6       42.32       42.97      1.83 o 
  -1  -4   6       44.49       40.68      2.18 o 
   0  -4   6      487.07      506.70      9.77 o 
   1  -4   6        0.24        0.97      0.46 o 
   2  -4   6      548.70      570.77      5.34 o 
   3  -4   6      437.96      438.41      6.06 o 
   4  -4   6        1.65        0.00      0.84 o 
   5  -4   6       56.22       54.44      3.67 o 
   6  -4   6       16.75       16.20      2.34 o 
   7  -4   6        4.77        5.34      1.67 o 
  -9  -3   6       32.68       33.39      2.02 o 
  -8  -3   6       24.07       27.16      1.76 o 
  -7  -3   6       27.74       28.92      1.66 o 
  -6  -3   6      184.45      176.54      3.56 o 
  -5  -3   6        0.67        0.11      0.54 o 
  -4  -3   6      873.28      829.41      8.44 o 
  -3  -3   6      276.50      279.50      4.61 o 
  -2  -3   6      103.87      103.07      1.87 o 
  -1  -3   6       33.44       24.45      1.28 o 
   0  -3   6      224.55      208.78      3.59 o 
   1  -3   6      295.18      325.64      2.36 o 
   2  -3   6      183.66      176.75      2.06 o 
   3  -3   6      102.01      104.79      2.01 o 
   4  -3   6      149.35      145.29      2.86 o 
   5  -3   6      155.49      149.02      4.01 o 
   6  -3   6      170.08      164.54      4.55 o 
   7  -3   6      216.79      219.97      5.67 o 
   8  -3   6        7.20        9.35      2.17 o 
  -8  -2   6       99.92      107.91      3.62 o 
  -7  -2   6       85.52       91.83      2.82 o 
  -6  -2   6      127.23      115.75      2.88 o 
  -5  -2   6       69.07       68.30      2.08 o 
  -4  -2   6      330.29      324.98      5.79 o 
  -3  -2   6       97.05      113.91      2.77 o 
  -2  -2   6        5.45        5.80      0.61 o 
  -1  -2   6     1047.73      973.19      5.88 o 
   0  -2   6      682.48      711.30      8.30 o 
   1  -2   6       54.15       56.55      0.82 o 
   2  -2   6      790.17      819.78      5.09 o 
   3  -2   6        8.73        9.25      0.76 o 
   4  -2   6      251.92      238.82      3.48 o 
   5  -2   6      143.41      141.38      2.88 o 
   6  -2   6       54.37       57.28      2.60 o 
   7  -2   6      109.34      118.32      4.02 o 
   8  -2   6      262.94      250.11      6.26 o 
  -8  -1   6       12.20       15.42      1.41 o 
  -7  -1   6      483.71      478.90      6.39 o 
  -6  -1   6      319.81      302.53      6.32 o 
  -5  -1   6       30.00       29.60      1.41 o 
  -4  -1   6      519.04      536.06      5.13 o 
  -3  -1   6       26.20       23.98      0.88 o 
  -2  -1   6      933.94      997.13      6.63 o 
  -1  -1   6        0.07        0.55      0.28 o 
   0  -1   6      443.09      423.42      3.61 o 
   1  -1   6       91.27       93.12      1.04 o 
   2  -1   6      300.91      307.43      2.40 o 
   3  -1   6      143.23      130.48      2.01 o 
   4  -1   6      193.72      190.61      3.03 o 
   5  -1   6       52.46       58.74      2.65 o 
   6  -1   6        5.05        7.19      1.12 o 
   7  -1   6       19.93       20.57      2.25 o 
   8  -1   6      122.17      119.80      4.19 o 
  -8   0   6       44.68       46.41      3.26 o 
  -7   0   6       38.50       34.57      1.83 o 
  -6   0   6       36.49       39.33      1.80 o 
  -5   0   6      291.79      293.05      4.25 o 
  -4   0   6      261.24      238.36      2.78 o 
  -3   0   6       59.62       54.31      1.23 o 
  -2   0   6       57.38       50.80      1.05 o 
  -1   0   6     1384.33     1434.78      5.48 o 
   0   0   6       33.21       37.58      0.61 o 
   1   0   6       28.73       27.49      0.64 o 
   2   0   6       28.22       24.21      0.74 o 
   3   0   6      541.69      522.65      3.83 o 
   4   0   6      363.88      364.96      3.53 o 
   5   0   6      723.05      703.05      5.32 o 
   6   0   6      135.03      127.56      2.75 o 
   7   0   6        0.01       -0.40      0.84 o 
   8   0   6       98.75       94.76      4.51 o 
   9   0   6        0.06       -0.15      1.75 o 
  -8   1   6        0.01       -0.54      1.17 o 
  -7   1   6       34.56       37.07      2.36 o 
  -6   1   6       24.01       24.77      1.46 o 
  -5   1   6      221.27      192.63      3.52 o 
  -4   1   6      112.12       86.28      2.18 o 
  -3   1   6      133.55      133.00      1.92 o 
  -2   1   6       60.65       58.80      1.18 o 
  -1   1   6     1928.54     1925.87      3.88 o 
   0   1   6      676.79      680.34      3.38 o 
   1   1   6      224.50      218.27      1.66 o 
   2   1   6      186.80      177.88      2.49 o 
   3   1   6       16.64       15.77      0.92 o 
   4   1   6       74.37       79.01      2.30 o 
   5   1   6      271.21      269.65      4.72 o 
   6   1   6       55.21       58.62      1.71 o 
   7   1   6       13.82       15.76      1.35 o 
   8   1   6      108.56      103.54      3.78 o 
   9   1   6       19.65       19.38      1.95 o 
  -8   2   6      232.34      232.07     16.62 o 
  -7   2   6      399.51      394.23      5.96 o 
  -6   2   6       54.98       58.29      2.18 o 
  -5   2   6       16.92       15.19      1.12 o 
  -4   2   6       99.74       85.46      1.80 o 
  -3   2   6      108.69      103.46      1.53 o 
  -2   2   6       18.63       15.39      0.64 o 
  -1   2   6       21.86       29.51      0.71 o 
   0   2   6      162.50      134.83      1.55 o 
   1   2   6      405.64      411.32      3.88 o 
   2   2   6      230.17      215.51      2.81 o 
   3   2   6      506.17      463.40      3.97 o 
   4   2   6       36.49       41.25      2.67 o 
   5   2   6      173.97      167.89      4.01 o 
   6   2   6       15.37       11.13      1.25 o 
   7   2   6       59.28       52.50      2.84 o 
   8   2   6       10.02       10.04      1.16 o 
   9   2   6      173.34      186.35      5.37 o 
  -7   3   6        3.16        5.10      1.18 o 
  -6   3   6      135.19      127.78      3.30 o 
  -5   3   6       62.83       61.82      2.15 o 
  -4   3   6      379.34      394.48      4.51 o 
  -3   3   6     1275.76     1253.01      5.49 o 
  -2   3   6        2.39        1.33      0.33 o 
  -1   3   6      137.57      132.05      1.39 o 
   0   3   6        0.84        0.96      0.27 o 
   1   3   6      468.89      528.99      3.78 o 
   2   3   6      183.94      187.19      3.42 o 
   3   3   6     1478.36     1469.44      6.59 o 
   4   3   6       22.49       22.71      2.00 o 
   5   3   6      242.57      247.67      6.68 o 
   6   3   6      376.98      365.18      6.07 o 
   7   3   6        0.90        1.42      1.09 o 
   8   3   6       54.60       48.83      2.66 o 
   9   3   6        0.75        0.83      1.30 o 
  -7   4   6       10.14       13.79      1.64 o 
  -6   4   6        2.32        2.92      1.00 o 
  -5   4   6        5.11        3.89      1.00 o 
  -4   4   6      262.12      263.98      4.03 o 
  -3   4   6      167.71      178.99      2.75 o 
  -2   4   6       57.37       67.13      1.54 o 
  -1   4   6     1261.80     1263.11      5.18 o 
   0   4   6      132.80      131.61      1.91 o 
   1   4   6        4.29        4.45      0.40 o 
   2   4   6      489.93      530.24      4.45 o 
   3   4   6       98.41      105.05      3.84 o 
   4   4   6      133.95      136.78      4.68 o 
   5   4   6      453.15      420.52      8.85 o 
   6   4   6      144.90      132.10      5.51 o 
   7   4   6       18.65       16.87      1.64 o 
   8   4   6       45.53       44.40      2.54 o 
   9   4   6      134.16      126.45      4.60 o 
  -6   5   6       69.52       71.54      2.73 o 
  -5   5   6       41.20       42.16      1.66 o 
  -4   5   6        0.52        0.70      0.55 o 
  -3   5   6       28.19       25.04      1.16 o 
  -2   5   6     1505.42     1502.24      8.23 o 
  -1   5   6      454.67      432.06      2.72 o 
   0   5   6      281.48      267.55      2.30 o 
   1   5   6        0.00        0.27      0.41 o 
   2   5   6     1087.15     1092.83     10.44 o 
   3   5   6     1591.99     1614.08     15.53 o 
   4   5   6        4.99        3.75      0.88 o 
   5   5   6      355.06      363.07      8.52 o 
   6   5   6        0.07        0.50      1.17 o 
   7   5   6        5.45        5.51      1.67 o 
   8   5   6       18.40       29.01      2.18 o 
   9   5   6      224.40      224.41      6.08 o 
  -6   6   6        0.19       -0.25      0.94 o 
  -5   6   6       51.95       50.64      2.29 o 
  -4   6   6      227.01      235.81      3.84 o 
  -3   6   6       75.36       77.80      2.10 o 
  -2   6   6       97.86       96.02      2.23 o 
  -1   6   6      900.32      884.20      6.74 o 
   0   6   6       24.63       23.29      0.99 o 
   1   6   6        9.82        8.79      0.94 o 
   2   6   6      641.51      653.09      7.19 o 
   3   6   6       32.59       32.02      1.77 o 
   4   6   6      275.47      251.84      4.84 o 
   5   6   6        3.93        5.10      1.25 o 
   6   6   6      301.72      303.11      8.52 o 
   7   6   6        0.20        1.84      1.67 o 
   8   6   6       31.34       38.24      3.84 o 
   9   6   6        5.80        5.21      2.17 o 
  -5   7   6        0.43       -0.87      0.87 o 
  -4   7   6      307.00      320.11      5.42 o 
  -3   7   6      278.00      277.84      4.78 o 
  -2   7   6        0.38        1.27      0.97 o 
  -1   7   6      155.83      160.19      3.57 o 
   0   7   6      159.47      157.68      3.00 o 
   1   7   6       55.35       43.38      2.00 o 
   2   7   6       17.73       16.62      1.42 o 
   3   7   6       79.51       81.43      2.83 o 
   4   7   6      101.01      107.69      3.36 o 
   5   7   6       84.67       88.69      3.19 o 
   6   7   6      359.36      349.71      9.35 o 
   7   7   6       95.04       96.19      5.18 o 
   8   7   6      263.99      309.96      9.85 o 
   9   7   6      133.18      141.29      7.01 o 
  -4   8   6        0.51        2.79      0.95 o 
  -3   8   6        7.78        7.59      1.03 o 
  -2   8   6      119.71      111.74      5.59 o 
  -1   8   6      227.89      222.62      7.35 o 
   0   8   6        7.79        6.92      1.12 o 
   1   8   6        2.49        3.01      1.50 o 
   2   8   6      413.91      405.04      6.48 o 
   3   8   6       20.89       18.71      1.65 o 
   4   8   6      126.70      135.62      4.51 o 
   5   8   6      120.37      120.50      3.90 o 
   6   8   6      143.10      139.45      4.31 o 
   7   8   6       12.85       15.03      2.51 o 
   8   8   6      205.90      209.59      8.18 o 
   9   8   6       27.52       25.22      3.34 o 
  -3   9   6       12.11       13.50      2.25 o 
  -2   9   6        1.13        1.67      1.34 o 
  -1   9   6       65.50       66.03      3.13 o 
   0   9   6       94.45       97.63      3.66 o 
   1   9   6       16.10       12.86      2.00 o 
   2   9   6      257.85      246.16      6.10 o 
   3   9   6      278.32      281.87      9.19 o 
   4   9   6        5.48        4.76      1.18 o 
   5   9   6      138.33      137.78      4.37 o 
   6   9   6      206.34      214.20      5.49 o 
   7   9   6        3.35        3.42      1.18 o 
   8   9   6       72.44       86.51      5.51 o 
  -2  10   6       23.69       26.22      3.17 o 
  -1  10   6        4.64        4.87      1.84 o 
   0  10   6       28.81       28.73      2.18 o 
   1  10   6        4.31        5.85      1.84 o 
   2  10   6       35.86       33.65      2.24 o 
   3  10   6       14.99       14.71      2.92 o 
   4  10   6       46.08       46.32      2.66 o 
   5  10   6      204.92      196.09      5.37 o 
   6  10   6       92.03       94.27      3.90 o 
   7  10   6        2.57       -1.11      1.28 o 
   8  10   6       31.02       31.23      4.01 o 
  -1  11   6       69.95       71.17      3.66 o 
   0  11   6      119.68      122.70      6.93 o 
   1  11   6        3.51        2.51      1.50 o 
   2  11   6       35.95       37.40      2.54 o 
   3  11   6        0.74       -0.18      1.25 o 
   4  11   6       28.10       28.90      2.42 o 
   5  11   6        0.38        1.67      1.18 o 
   6  11   6      165.93      162.83      7.18 o 
   7  11   6        1.11        0.86      1.42 o 
   1  12   6        3.62        3.67      1.84 o 
   2  12   6       54.16       52.12      5.18 o 
   3  12   6       61.59       63.52      3.92 o 
   4  12   6        0.70       -0.55      1.17 o 
   5  12   6       47.24       54.79      4.93 o 
  -3 -11   7        1.04        1.33      1.12 o 
  -2 -11   7       38.14       40.25      4.18 o 
  -5 -10   7      226.26      215.44      8.85 o 
  -4 -10   7       56.48       61.80      2.66 o 
  -3 -10   7        6.30        5.37      1.28 o 
  -2 -10   7        0.17       -1.00      1.84 o 
  -1 -10   7        0.00        0.33      1.50 o 
   0 -10   7        0.29        2.00      1.84 o 
   1 -10   7       60.34       57.95      4.68 o 
  -6  -9   7        0.10       -1.67      1.67 o 
  -5  -9   7       77.05       72.52      3.40 o 
  -4  -9   7       25.42       23.68      1.72 o 
  -3  -9   7       59.17       61.67      3.00 o 
  -2  -9   7       17.64       13.69      2.34 o 
  -1  -9   7       29.58       29.89      3.17 o 
   0  -9   7       24.59       22.55      3.01 o 
   1  -9   7        7.93        6.51      2.00 o 
   2  -9   7        0.10        0.17      1.67 o 
   3  -9   7       49.52       52.61      4.51 o 
  -7  -8   7      118.59      126.10      5.09 o 
  -6  -8   7       51.61       51.50      2.88 o 
  -5  -8   7       34.22       36.24      3.51 o 
  -4  -8   7       18.07       15.08      1.65 o 
  -3  -8   7        3.36        2.54      1.00 o 
  -2  -8   7      103.50      101.87      5.18 o 
  -1  -8   7      378.59      379.10      9.85 o 
   0  -8   7        3.29        4.84      1.50 o 
   1  -8   7       28.43       22.55      2.84 o 
   2  -8   7       74.16       67.14      4.68 o 
   3  -8   7        7.01        3.73      1.25 o 
   4  -8   7        3.39        1.83      0.99 o 
  -7  -7   7      392.36      401.83      7.82 o 
  -6  -7   7       38.96       35.73      2.35 o 
  -5  -7   7       43.52       41.92      3.67 o 
  -4  -7   7        2.35        2.09      1.09 o 
  -3  -7   7       29.19       27.20      1.88 o 
  -2  -7   7       15.81       15.01      1.47 o 
  -1  -7   7       66.62       64.13      4.01 o 
   0  -7   7        0.18        1.34      1.34 o 
   1  -7   7        7.33        5.34      1.67 o 
   2  -7   7       39.66       44.80      2.40 o 
   3  -7   7       90.00       96.79      6.18 o 
   4  -7   7        0.34        0.67      0.96 o 
   5  -7   7        1.80        4.61      1.59 o 
  -8  -6   7       47.51       58.52      3.76 o 
  -7  -6   7       80.63       78.88      3.47 o 
  -6  -6   7        0.92        1.44      2.42 o 
  -5  -6   7      336.60      332.01      9.35 o 
  -4  -6   7      524.77      527.96     11.94 o 
  -3  -6   7        0.17        0.22      0.81 o 
  -2  -6   7      521.29      508.12      8.93 o 
  -1  -6   7       32.38       27.89      2.51 o 
   0  -6   7        0.02       -0.17      1.17 o 
   1  -6   7       46.06       47.26      3.34 o 
   2  -6   7      134.09      125.52      3.64 o 
   3  -6   7       21.26       26.50      2.51 o 
   4  -6   7        2.22        2.99      1.00 o 
   5  -6   7      199.80      206.13      5.54 o 
   6  -6   7       26.11       32.31      2.47 o 
  -8  -5   7        7.06        3.34      0.95 o 
  -7  -5   7        3.46        2.23      0.81 o 
  -6  -5   7        0.08       -0.92      0.92 o 
  -5  -5   7      291.26      281.54      5.72 o 
  -4  -5   7       26.79       26.89      2.67 o 
  -3  -5   7       11.69       12.90      1.06 o 
  -2  -5   7        0.81        1.81      0.76 o 
  -1  -5   7      357.65      361.40      7.85 o 
   0  -5   7       73.41       67.07      2.54 o 
   1  -5   7      565.12      549.73     10.44 o 
   2  -5   7       50.85       51.45      2.17 o 
   3  -5   7       26.67       24.77      1.38 o 
   4  -5   7        0.09        0.79      0.88 o 
   5  -5   7       81.37       83.34      3.42 o 
   6  -5   7        7.10        5.75      1.20 o 
  -8  -4   7      264.29      254.73      5.09 o 
  -7  -4   7      212.67      214.45      4.35 o 
  -6  -4   7       40.45       35.74      1.78 o 
  -5  -4   7       38.83       36.89      2.12 o 
  -4  -4   7      256.15      267.54      7.35 o 
  -3  -4   7      812.70      824.38     10.10 o 
  -2  -4   7       28.27       31.73      1.38 o 
  -1  -4   7       41.93       39.18      1.83 o 
   0  -4   7       27.43       27.27      1.59 o 
   1  -4   7      103.51       84.39      2.01 o 
   2  -4   7     2434.29     2420.68     20.16 o 
   3  -4   7        1.73        1.30      0.43 o 
   4  -4   7       40.24       40.29      1.66 o 
   5  -4   7        2.42        1.34      1.00 o 
   6  -4   7        1.34        3.01      1.17 o 
   7  -4   7       11.54       13.19      2.34 o 
  -8  -3   7       90.69       98.03      4.37 o 
  -7  -3   7       15.76       14.50      1.28 o 
  -6  -3   7        9.00       11.48      1.05 o 
  -5  -3   7       53.84       52.89      1.88 o 
  -4  -3   7      940.08      930.89      9.33 o 
  -3  -3   7      228.58      213.22      3.44 o 
  -2  -3   7      266.29      277.20      3.23 o 
  -1  -3   7       61.81       52.35      1.63 o 
   0  -3   7        4.38        7.47      0.88 o 
   1  -3   7        1.77        4.96      0.53 o 
   2  -3   7     1273.72     1291.15     10.74 o 
   3  -3   7       16.36       17.69      0.84 o 
   4  -3   7       58.07       57.01      2.94 o 
   5  -3   7      104.64      108.93      2.70 o 
   6  -3   7       16.70       18.04      1.64 o 
   7  -3   7       56.98       57.40      3.01 o 
  -8  -2   7        7.20        9.03      1.18 o 
  -7  -2   7        3.99        3.32      0.78 o 
  -6  -2   7        8.14        9.37      0.95 o 
  -5  -2   7       23.03       21.74      1.30 o 
  -4  -2   7      557.15      543.83      5.28 o 
  -3  -2   7       34.09       33.84      1.22 o 
  -2  -2   7      544.28      501.30      4.88 o 
  -1  -2   7     1252.23     1256.67      7.11 o 
   0  -2   7      122.64      137.63      2.71 o 
   1  -2   7      199.71      178.15      1.87 o 
   2  -2   7        0.22        0.34      0.30 o 
   3  -2   7      107.46      107.11      1.97 o 
   4  -2   7      167.17      152.13      2.89 o 
   5  -2   7      148.65      141.60      2.96 o 
   6  -2   7      115.10      113.60      3.77 o 
   7  -2   7       60.93       64.56      3.07 o 
   8  -2   7      162.15      163.13      5.20 o 
  -8  -1   7       39.11       33.80      1.99 o 
  -7  -1   7      267.51      268.28      4.89 o 
  -6  -1   7       15.70       11.67      1.05 o 
  -5  -1   7        6.72        6.31      0.81 o 
  -4  -1   7        6.83        7.26      0.61 o 
  -3  -1   7      116.89      116.85      1.91 o 
  -2  -1   7      771.72      766.76      4.61 o 
  -1  -1   7      315.49      280.06      2.73 o 
   0  -1   7      674.47      667.77      3.70 o 
   1  -1   7      321.39      312.39      2.45 o 
   2  -1   7      137.85      113.12      1.52 o 
   3  -1   7      574.64      552.50      4.50 o 
   4  -1   7      327.18      325.42      4.10 o 
   5  -1   7       13.21       14.32      1.05 o 
   6  -1   7       47.68       44.67      2.28 o 
   7  -1   7       12.75       12.62      1.50 o 
   8  -1   7       55.17       52.25      2.89 o 
  -8   0   7       68.90       71.79      2.82 o 
  -7   0   7      183.12      192.23      4.20 o 
  -6   0   7        6.04        5.28      0.81 o 
  -5   0   7      340.23      333.21      4.63 o 
  -4   0   7       53.18       50.25      1.35 o 
  -3   0   7        8.78        8.08      0.55 o 
  -2   0   7       92.25       81.74      1.16 o 
  -1   0   7      540.82      520.38      5.38 o 
   0   0   7       17.93       25.04      0.57 o 
   1   0   7       39.74       40.58      0.87 o 
   2   0   7      921.18      888.39      4.57 o 
   3   0   7        4.25        4.57      0.49 o 
   4   0   7      264.03      240.94      2.96 o 
   5   0   7      821.20      830.51      9.33 o 
   6   0   7        0.63        0.53      0.46 o 
   7   0   7        4.02        4.11      0.92 o 
   8   0   7        3.22        2.67      0.96 o 
  -8   1   7       15.66       18.70      1.95 o 
  -7   1   7       60.93       60.84      3.69 o 
  -6   1   7       24.56       22.61      1.44 o 
  -5   1   7       19.54       30.93      1.57 o 
  -4   1   7     1391.88     1362.74      8.60 o 
  -3   1   7      221.13      221.12      2.59 o 
  -2   1   7       20.75       17.38      0.72 o 
  -1   1   7      721.42      724.98      2.86 o 
   0   1   7      445.31      484.72      2.60 o 
   1   1   7       27.16       27.54      0.60 o 
   2   1   7      216.74      238.50      3.94 o 
   3   1   7       31.73       27.81      1.20 o 
   4   1   7      119.22      119.99      2.88 o 
   5   1   7      467.04      467.77      4.46 o 
   6   1   7      226.39      203.57      3.19 o 
   7   1   7        0.91        0.39      0.70 o 
   8   1   7        7.38        8.95      1.30 o 
   9   1   7       12.10       15.34      1.77 o 
  -7   2   7       49.33       50.91      3.71 o 
  -6   2   7        0.13        0.46      1.15 o 
  -5   2   7       13.26        9.35      0.92 o 
  -4   2   7      186.42      148.41      3.00 o 
  -3   2   7        4.10        3.16      0.42 o 
  -2   2   7      893.86      921.94      4.44 o 
  -1   2   7      686.70      677.77      2.94 o 
   0   2   7       24.03       23.04      0.72 o 
   1   2   7     2020.52     2130.52     12.61 o 
   2   2   7        0.07        0.50      0.58 o 
   3   2   7      162.21      164.83      2.63 o 
   4   2   7       25.82       27.48      1.42 o 
   5   2   7       55.63       41.43      1.92 o 
   6   2   7        3.08        2.74      1.34 o 
   7   2   7       52.35       48.36      2.06 o 
   8   2   7      140.23      128.42      4.25 o 
   9   2   7       44.05       34.83      2.48 o 
  -7   3   7      260.55      266.33     10.44 o 
  -6   3   7        5.50        4.39      0.88 o 
  -5   3   7      352.41      332.68      4.37 o 
  -4   3   7       86.36       97.35      2.46 o 
  -3   3   7      230.86      216.35      2.44 o 
  -2   3   7       37.55       34.62      0.94 o 
  -1   3   7      578.53      537.97      3.06 o 
   0   3   7        0.52        1.31      0.31 o 
   1   3   7       76.26       86.86      1.97 o 
   2   3   7      555.65      493.01      5.09 o 
   3   3   7      283.26      299.35      2.76 o 
   4   3   7        7.19        9.52      1.50 o 
   5   3   7      459.09      413.50      8.85 o 
   6   3   7       17.67       11.55      2.25 o 
   7   3   7       25.83       25.79      1.88 o 
   8   3   7       49.28       46.67      2.71 o 
   9   3   7      122.66      128.99      3.79 o 
  -7   4   7      201.48      219.62     12.02 o 
  -6   4   7        4.64        3.67      0.94 o 
  -5   4   7      102.73       99.60      3.54 o 
  -4   4   7      194.25      202.35      3.18 o 
  -3   4   7       99.33       90.15      1.80 o 
  -2   4   7      102.00       99.51      2.00 o 
  -1   4   7      262.40      262.89      2.10 o 
   0   4   7        2.90        3.40      0.40 o 
   1   4   7       52.85       46.39      1.13 o 
   2   4   7        0.99        1.28      0.37 o 
   3   4   7       43.03       34.57      2.34 o 
   4   4   7      174.12      169.51      5.51 o 
   5   4   7      727.70      719.29     11.69 o 
   6   4   7        0.03        1.00      1.17 o 
   7   4   7      207.49      183.82      4.77 o 
   8   4   7       55.85       48.37      2.72 o 
   9   4   7        0.02       -1.16      1.16 o 
  -6   5   7        1.52        1.98      0.79 o 
  -5   5   7      143.69      148.49      3.69 o 
  -4   5   7       84.26       81.11      2.16 o 
  -3   5   7        0.02        0.59      0.48 o 
  -2   5   7      209.87      231.92      3.45 o 
  -1   5   7      532.76      541.18      4.75 o 
   0   5   7      301.21      294.93      3.20 o 
   1   5   7       50.28       46.61      1.21 o 
   2   5   7       45.73       38.84      1.41 o 
   3   5   7      166.50      163.60      3.66 o 
   4   5   7       62.04       53.94      3.17 o 
   5   5   7      856.12      868.93     13.36 o 
   6   5   7       38.66       43.25      3.34 o 
   7   5   7        1.94        7.52      2.00 o 
   8   5   7      106.87      109.02      5.34 o 
   9   5   7       77.48       76.07      4.93 o 
  -6   6   7        0.11       -0.82      1.67 o 
  -5   6   7       16.14       15.86      1.41 o 
  -4   6   7      117.46      124.52      2.84 o 
  -3   6   7       85.74       86.05      2.25 o 
  -2   6   7        2.60        4.68      0.72 o 
  -1   6   7      305.53      280.66      3.02 o 
   0   6   7        1.03        0.26      0.43 o 
   1   6   7       42.41       46.27      2.00 o 
   2   6   7      816.26      782.96      8.07 o 
   3   6   7       13.39        9.94      1.12 o 
   4   6   7      743.21      714.29      8.32 o 
   5   6   7        6.01        5.34      1.34 o 
   6   6   7       20.80       25.72      2.67 o 
   7   6   7        8.13       13.36      2.51 o 
   8   6   7      195.25      193.73      7.85 o 
   9   6   7       24.07       24.25      6.26 o 
  -5   7   7        7.77        3.81      1.84 o 
  -4   7   7      235.59      251.24      4.84 o 
  -3   7   7       93.31       84.07      2.70 o 
  -2   7   7       76.54       74.57      2.47 o 
  -1   7   7       57.18       60.33      1.99 o 
   0   7   7        4.50        2.44      0.59 o 
   1   7   7      131.61      141.60      3.59 o 
   2   7   7      664.75      632.36      7.66 o 
   3   7   7       15.80       21.98      3.26 o 
   4   7   7       81.37       80.41      3.07 o 
   5   7   7       44.32       43.18      2.36 o 
   6   7   7      133.15      136.11      6.01 o 
   7   7   7        2.10        2.67      1.67 o 
   8   7   7        4.30       13.69      2.84 o 
   9   7   7       13.26       15.03      2.84 o 
  -4   8   7       51.55       52.98      2.44 o 
  -3   8   7        0.03        0.11      1.44 o 
  -2   8   7       40.89       45.55      2.48 o 
  -1   8   7      151.09      144.69      4.31 o 
   0   8   7        5.18        6.92      1.12 o 
   1   8   7      102.29       92.43      2.78 o 
   2   8   7        0.82        1.92      0.94 o 
   3   8   7        2.26        2.71      1.00 o 
   4   8   7        4.90        6.37      1.16 o 
   5   8   7      259.88      265.39      5.84 o 
   6   8   7        9.44        9.55      1.54 o 
   7   8   7       47.52       47.93      4.01 o 
   8   8   7      218.72      224.29      8.68 o 
  -3   9   7        0.39        0.58      1.34 o 
  -2   9   7       24.80       21.38      2.84 o 
  -1   9   7      203.93      205.94      5.49 o 
   0   9   7        1.15        2.00      0.83 o 
   1   9   7      108.00      109.33      3.66 o 
   2   9   7      117.58      128.38      4.01 o 
   3   9   7        9.79        7.26      1.24 o 
   4   9   7        6.61        8.26      2.34 o 
   5   9   7       51.25       55.76      2.89 o 
   6   9   7        6.20        4.97      3.84 o 
   7   9   7       32.18       33.57      3.67 o 
   8   9   7      174.34      194.23      8.18 o 
  -2  10   7        0.27        0.17      1.67 o 
  -1  10   7       12.33        9.90      1.59 o 
   0  10   7        1.67       -0.17      1.17 o 
   1  10   7      106.98      108.51      3.85 o 
   2  10   7       91.50       94.83      4.34 o 
   3  10   7       94.96      101.89      5.09 o 
   4  10   7       78.28       91.85      6.35 o 
   5  10   7       84.01       87.14      3.66 o 
   6  10   7       10.37        6.61      4.93 o 
   7  10   7        8.58        9.94      4.84 o 
   0  11   7        0.03        2.51      2.00 o 
   1  11   7        3.56        3.96      1.17 o 
   2  11   7       33.06       38.84      2.54 o 
   3  11   7        6.90        6.13      1.35 o 
   4  11   7      206.65      215.65      5.84 o 
   5  11   7       57.72       52.90      3.07 o 
   6  11   7       31.14       34.77      4.84 o 
   2  12   7        0.04       -1.05      2.25 o 
   3  12   7       33.89       33.22      2.54 o 
   4  12   7       17.37       17.80      2.01 o 
  -4 -10   8        0.98       -0.07      0.88 o 
  -3 -10   8        0.41       -0.23      1.11 o 
  -2 -10   8       28.65       28.96      2.42 o 
  -1 -10   8      137.95      151.81      7.18 o 
   0 -10   8        2.91        1.84      1.67 o 
  -6  -9   8       21.58       16.37      2.84 o 
  -5  -9   8       12.06       12.54      1.71 o 
  -4  -9   8       58.87       61.65      3.18 o 
  -3  -9   8        0.02        0.25      1.06 o 
  -2  -9   8       19.32       18.88      1.89 o 
  -1  -9   8        0.10        1.50      1.67 o 
   0  -9   8       19.85       21.88      3.01 o 
   1  -9   8       91.91       92.02      5.51 o 
   2  -9   8       28.22       28.39      3.51 o 
  -6  -8   8        4.61        5.75      1.32 o 
  -5  -8   8      164.09      175.69      7.52 o 
  -4  -8   8      221.35      229.67      7.18 o 
  -3  -8   8        4.38        3.24      3.84 o 
  -2  -8   8       99.93      103.54      3.78 o 
  -1  -8   8      266.18      285.75      8.85 o 
   0  -8   8        8.99        6.18      1.84 o 
   1  -8   8       16.66       15.70      2.51 o 
   2  -8   8        9.90        8.02      2.00 o 
   3  -8   8        2.94        0.84      1.67 o 
  -7  -7   8       27.01       25.05      2.23 o 
  -6  -7   8        3.37        3.83      1.16 o 
  -5  -7   8        2.26        4.51      1.67 o 
  -4  -7   8        0.09        0.00      1.17 o 
  -3  -7   8       51.76       49.41      2.54 o 
  -2  -7   8       94.28       88.35      3.31 o 
  -1  -7   8      327.79      327.00      8.85 o 
   0  -7   8       53.67       50.60      3.67 o 
   1  -7   8       40.98       40.92      3.34 o 
   2  -7   8       19.60       20.54      2.67 o 
   3  -7   8        3.37        2.42      0.96 o 
   4  -7   8        0.06       -1.84      1.84 o 
  -7  -6   8      114.78      119.66      4.36 o 
  -6  -6   8      111.37      115.12      5.43 o 
  -5  -6   8      193.44      193.22      7.35 o 
  -4  -6   8      398.64      402.58     10.19 o 
  -3  -6   8        7.28        7.17      0.95 o 
  -2  -6   8        0.91       -0.01      0.92 o 
  -1  -6   8       54.14       51.44      3.51 o 
   0  -6   8       33.67       29.56      2.67 o 
   1  -6   8      142.24      138.45      5.68 o 
   2  -6   8      131.21      138.60      6.18 o 
   3  -6   8        1.28        1.22      0.80 o 
   4  -6   8      105.37      108.36      3.88 o 
   5  -6   8       47.34       59.77      3.16 o 
  -8  -5   8       17.27       23.06      2.51 o 
  -7  -5   8       35.43       37.00      2.47 o 
  -6  -5   8        3.40        3.13      1.00 o 
  -5  -5   8      238.17      236.84      5.43 o 
  -4  -5   8      450.15      436.22     10.02 o 
  -3  -5   8       71.01       74.97      2.38 o 
  -2  -5   8      154.83      163.59      9.35 o 
  -1  -5   8        3.95        4.61      0.94 o 
   0  -5   8        0.17       -0.06      1.67 o 
   1  -5   8       96.68      110.47      4.26 o 
   2  -5   8        1.09        2.99      0.65 o 
   3  -5   8        9.14        8.47      1.21 o 
   4  -5   8      105.34      104.46      2.88 o 
   5  -5   8       10.28       12.56      1.56 o 
   6  -5   8        1.64        1.48      0.99 o 
  -8  -4   8      182.04      204.32      6.26 o 
  -7  -4   8        0.04       -0.17      0.94 o 
  -6  -4   8        6.12        4.58      2.17 o 
  -5  -4   8        3.79        4.96      1.06 o 
  -4  -4   8        1.38        3.17      1.34 o 
  -3  -4   8      675.64      645.34      7.91 o 
  -2  -4   8      769.94      747.88      7.86 o 
  -1  -4   8      239.01      212.17      3.52 o 
   0  -4   8       10.67        9.40      1.06 o 
   1  -4   8       54.76       65.59      2.54 o 
   2  -4   8      378.08      394.18      4.67 o 
   3  -4   8        3.30        5.23      0.74 o 
   4  -4   8       14.18       13.19      1.54 o 
   5  -4   8       18.20       18.53      2.09 o 
   6  -4   8        1.65        2.17      1.42 o 
   7  -4   8        0.54        1.17      1.34 o 
  -8  -3   8      247.79      260.19      9.19 o 
  -7  -3   8      159.11      150.50      4.72 o 
  -6  -3   8        0.94        0.17      0.83 o 
  -5  -3   8       59.11       55.41      1.99 o 
  -4  -3   8       13.60       11.63      1.09 o 
  -3  -3   8       16.69       16.45      1.42 o 
  -2  -3   8       40.56       44.96      1.44 o 
  -1  -3   8       18.62       22.69      1.15 o 
   0  -3   8        1.23        1.44      0.67 o 
   1  -3   8       73.43       64.17      1.81 o 
   2  -3   8      669.91      663.49      5.58 o 
   3  -3   8      176.55      183.51      2.43 o 
   4  -3   8       39.28       40.13      1.42 o 
   5  -3   8       38.11       38.76      1.71 o 
   6  -3   8       11.26       10.10      1.35 o 
   7  -3   8       15.56       15.61      1.76 o 
  -8  -2   8      113.12      120.74      4.61 o 
  -7  -2   8        4.90        6.38      1.28 o 
  -6  -2   8      138.47      127.15      3.16 o 
  -5  -2   8      703.18      680.59      6.63 o 
  -4  -2   8       29.45       26.01      1.08 o 
  -3  -2   8      296.40      282.98      3.40 o 
  -2  -2   8      115.93      108.56      1.69 o 
  -1  -2   8      626.65      645.12      7.69 o 
   0  -2   8       50.09       48.16      2.17 o 
   1  -2   8      144.83      135.76      2.16 o 
   2  -2   8       13.99       15.45      0.93 o 
   3  -2   8       52.29       48.83      1.39 o 
   4  -2   8      131.45      124.47      2.74 o 
   5  -2   8      249.20      248.27      4.23 o 
   6  -2   8        0.32        0.52      0.80 o 
   7  -2   8       12.60       12.49      1.64 o 
   8  -2   8        4.86        4.98      1.24 o 
  -8  -1   8        9.28        5.00      1.67 o 
  -7  -1   8       30.39       30.05      2.30 o 
  -6  -1   8        1.77        1.65      0.66 o 
  -5  -1   8       55.34       61.67      2.06 o 
  -4  -1   8       43.25       40.92      1.29 o 
  -3  -1   8        6.59        7.02      0.67 o 
  -2  -1   8      395.60      365.68      3.33 o 
  -1  -1   8      931.21      965.67      6.29 o 
   0  -1   8        0.69        0.41      0.23 o 
   1  -1   8        5.39        4.58      0.40 o 
   2  -1   8       35.44       32.23      0.80 o 
   3  -1   8      337.42      327.53      4.44 o 
   4  -1   8        2.60        5.03      0.69 o 
   5  -1   8      216.14      219.89      3.73 o 
   6  -1   8       21.66       18.65      2.67 o 
   7  -1   8       62.47       65.72      3.00 o 
   8  -1   8      113.65      128.64      4.55 o 
  -8   0   8      240.33      257.49      8.02 o 
  -7   0   8       56.45       63.52      3.19 o 
  -6   0   8      124.07      123.34      3.19 o 
  -5   0   8      214.51      218.53      3.81 o 
  -4   0   8       41.97       34.20      1.21 o 
  -3   0   8        0.14        0.37      0.37 o 
  -2   0   8       42.05       35.82      0.77 o 
  -1   0   8       30.42       27.18      0.71 o 
   0   0   8     1028.38     1057.11      3.89 o 
   1   0   8     1271.76     1217.68      4.52 o 
   2   0   8      612.07      591.99      3.26 o 
   3   0   8        0.27        1.30      0.37 o 
   4   0   8       38.49       36.39      1.24 o 
   5   0   8       28.61       29.83      1.23 o 
   6   0   8        0.01        0.64      0.53 o 
   7   0   8       52.66       57.57      3.67 o 
   8   0   8       10.51       12.04      1.56 o 
  -7   1   8       11.38       11.07      1.25 o 
  -6   1   8       51.04       49.34      2.08 o 
  -5   1   8      160.70      173.66      3.50 o 
  -4   1   8       27.43       27.79      1.32 o 
  -3   1   8       98.50       82.67      1.65 o 
  -2   1   8        6.41        8.23      0.42 o 
  -1   1   8       20.48       20.61      0.53 o 
   0   1   8       91.48       85.15      1.19 o 
   1   1   8       67.98       52.36      0.80 o 
   2   1   8      277.05      264.77      3.53 o 
   3   1   8      180.56      171.89      2.57 o 
   4   1   8      696.54      677.08      5.04 o 
   5   1   8      126.21      120.14      2.32 o 
   6   1   8       17.09       16.85      1.01 o 
   7   1   8       29.19       27.81      1.62 o 
   8   1   8       76.43       69.91      3.25 o 
  -7   2   8        0.01        0.94      0.69 o 
  -6   2   8        0.20        0.36      0.71 o 
  -5   2   8       49.50       48.17      1.91 o 
  -4   2   8      138.72      138.48      5.39 o 
  -3   2   8      161.54      168.04      2.39 o 
  -2   2   8     1119.68     1074.87      4.96 o 
  -1   2   8      172.57      169.42      1.39 o 
   0   2   8       19.82       24.84      0.81 o 
   1   2   8      559.62      552.04      4.48 o 
   2   2   8      505.04      495.18      6.22 o 
   3   2   8      141.19      133.27      4.34 o 
   4   2   8      159.63      158.23      3.33 o 
   5   2   8      132.66      133.28      3.40 o 
   6   2   8       78.15       79.58      4.93 o 
   7   2   8      311.07      305.17      4.26 o 
   8   2   8       73.25       78.51      2.83 o 
   9   2   8      107.11      112.23      4.36 o 
  -7   3   8       87.48       94.72      3.84 o 
  -6   3   8        1.05        0.29      0.76 o 
  -5   3   8       41.92       40.67      1.64 o 
  -4   3   8       94.64       88.69      3.22 o 
  -3   3   8      132.56      134.35      2.37 o 
  -2   3   8        1.62        1.76      0.69 o 
  -1   3   8     1086.91     1033.33      4.33 o 
   0   3   8      219.82      209.06      2.24 o 
   1   3   8      150.26      141.99      2.69 o 
   2   3   8      110.16       89.79      2.42 o 
   3   3   8      137.37      133.83      2.04 o 
   4   3   8       24.78       24.88      2.17 o 
   5   3   8      231.79      220.61      4.40 o 
   6   3   8       10.37        8.74      1.92 o 
   7   3   8       37.53       40.25      2.35 o 
   8   3   8        9.75       11.54      1.84 o 
   9   3   8       19.93       19.74      1.66 o 
  -6   4   8      183.28      184.85      4.26 o 
  -5   4   8      258.98      254.47      4.62 o 
  -4   4   8      213.71      211.36      3.45 o 
  -3   4   8       97.73       97.91      2.20 o 
  -2   4   8      281.47      275.85      3.35 o 
  -1   4   8      515.04      471.02      3.63 o 
   0   4   8      219.67      212.04      2.69 o 
   1   4   8      587.10      595.57      4.79 o 
   2   4   8      443.31      443.30      4.75 o 
   3   4   8       45.31       40.48      1.68 o 
   4   4   8      915.25      897.65     12.69 o 
   5   4   8       72.50       73.32      4.01 o 
   6   4   8      183.22      177.69      6.51 o 
   7   4   8       18.82       16.90      2.17 o 
   8   4   8       17.68       11.80      1.52 o 
   9   4   8        1.05        3.30      1.25 o 
  -6   5   8       48.52       47.75      2.27 o 
  -5   5   8      166.61      169.54      3.94 o 
  -4   5   8       70.29       71.22      2.06 o 
  -3   5   8       21.55       24.10      1.38 o 
  -2   5   8       81.94       86.43      2.01 o 
  -1   5   8      122.13      117.84      2.25 o 
   0   5   8      324.78      313.32      2.96 o 
   1   5   8       87.70       83.15      1.68 o 
   2   5   8       93.23       95.25      2.71 o 
   3   5   8      247.75      244.50      6.51 o 
   4   5   8       60.69       59.95      3.51 o 
   5   5   8      268.28      260.19      7.52 o 
   6   5   8       10.33       10.02      2.17 o 
   7   5   8       39.43       43.42      3.67 o 
   8   5   8       76.18       84.36      7.35 o 
   9   5   8        0.00       -1.08      1.08 o 
  -5   6   8        2.38       -0.28      1.00 o 
  -4   6   8       20.43       18.59      1.20 o 
  -3   6   8        2.23        2.07      0.58 o 
  -2   6   8      290.10      288.70      4.50 o 
  -1   6   8      137.02      129.80      2.91 o 
   0   6   8      145.25      149.31      2.65 o 
   1   6   8      434.88      441.52      6.09 o 
   2   6   8      843.51      794.01      8.31 o 
   3   6   8       67.81       62.92      5.51 o 
   4   6   8        0.76        1.17      1.17 o 
   5   6   8        9.48       10.86      1.84 o 
   6   6   8        0.09        0.84      1.34 o 
   7   6   8      272.54      270.05      8.68 o 
   8   6   8      310.42      329.17     10.35 o 
   9   6   8        4.38        7.07      3.67 o 
  -4   7   8       57.62       57.54      2.37 o 
  -3   7   8       49.15       42.64      1.74 o 
  -2   7   8      400.80      377.25      6.75 o 
  -1   7   8       23.06       23.28      1.37 o 
   0   7   8       14.68       11.05      0.92 o 
   1   7   8      142.37      146.74      3.01 o 
   2   7   8      157.41      134.67      3.71 o 
   3   7   8       13.77       12.59      1.35 o 
   4   7   8        7.62        6.63      1.12 o 
   5   7   8        0.04       -0.17      1.17 o 
   6   7   8       14.99       15.36      2.34 o 
   7   7   8        7.52       10.86      2.34 o 
   8   7   8      107.64      120.41      6.51 o 
  -4   8   8        2.66        3.24      0.93 o 
  -3   8   8       38.18       36.61      1.95 o 
  -2   8   8      309.39      307.52      6.55 o 
  -1   8   8       39.78       40.42      3.34 o 
   0   8   8       15.32       18.94      1.92 o 
   1   8   8        9.38        5.32      0.86 o 
   2   8   8      163.64      151.56      4.18 o 
   3   8   8      109.51      102.07      3.54 o 
   4   8   8      290.17      287.14      5.90 o 
   5   8   8      501.81      499.36      8.09 o 
   6   8   8       11.88       10.86      2.00 o 
   7   8   8      177.29      179.03      7.52 o 
   8   8   8       25.24       24.72      3.34 o 
  -3   9   8        5.59        1.17      1.50 o 
  -2   9   8      126.38      128.53      4.49 o 
  -1   9   8        9.84        9.52      2.00 o 
   0   9   8        0.39       -1.34      1.34 o 
   1   9   8       25.15       25.00      1.88 o 
   2   9   8       30.15       38.42      5.09 o 
   3   9   8       45.36       43.76      2.54 o 
   4   9   8      194.17      191.41      7.43 o 
   5   9   8       36.39       37.28      3.26 o 
   6   9   8        0.27       -2.34      2.34 o 
   7   9   8       99.81       99.53      6.01 o 
   8   9   8        7.88       10.19      2.51 o 
  -1  10   8        0.13        3.84      1.84 o 
   0  10   8        0.46       -1.34      1.34 o 
   1  10   8      179.76      176.97      4.99 o 
   2  10   8       18.88       17.54      1.71 o 
   3  10   8       84.46       88.73      3.66 o 
   4  10   8      297.76      310.29      6.78 o 
   5  10   8       83.95       82.67      3.66 o 
   6  10   8        2.09       -0.29      1.24 o 
   7  10   8       38.27       28.89      3.51 o 
   0  11   8       46.96       37.41      4.01 o 
   1  11   8       19.39       21.54      3.01 o 
   2  11   8      155.77      177.00      5.30 o 
   3  11   8        0.25       -0.54      1.12 o 
   4  11   8       19.04       21.01      2.06 o 
   5  11   8       18.78       19.79      2.01 o 
   6  11   8       15.71       18.26      2.51 o 
  -2 -10   9      124.75      131.29      9.85 o 
  -5  -9   9       10.24        6.85      2.00 o 
  -4  -9   9        2.70        1.84      1.50 o 
  -3  -9   9        7.59        8.41      2.17 o 
  -2  -9   9        3.80        2.40      1.24 o 
  -1  -9   9       19.74       20.71      2.84 o 
   0  -9   9      100.00      105.71      6.01 o 
   1  -9   9       82.98       98.53      6.01 o 
  -6  -8   9      100.66       98.59      9.02 o 
  -5  -8   9       74.88       74.32      5.34 o 
  -4  -8   9       27.48       29.90      2.35 o 
  -3  -8   9        9.07        9.07      1.42 o 
  -2  -8   9       37.22       34.13      2.42 o 
  -1  -8   9        7.00        8.68      2.00 o 
   0  -8   9        0.09        2.00      1.67 o 
   1  -8   9       18.57       15.70      2.51 o 
   2  -8   9        9.69       11.19      2.34 o 
   3  -8   9       53.08       52.94      4.51 o 
  -6  -7   9       27.50       24.37      2.23 o 
  -5  -7   9      101.43      105.05      5.85 o 
  -4  -7   9        2.84        2.86      1.12 o 
  -3  -7   9      254.50      261.31      4.88 o 
  -2  -7   9       69.94       67.95      3.01 o 
  -1  -7   9       64.23       66.80      4.18 o 
   0  -7   9       20.72       18.70      2.51 o 
   1  -7   9       38.86       36.41      3.34 o 
   2  -7   9       11.00       11.52      2.34 o 
   3  -7   9        0.72        3.17      1.67 o 
   4  -7   9        1.44        0.84      1.67 o 
  -7  -6   9        8.21        8.26      1.47 o 
  -6  -6   9       41.66       39.88      3.17 o 
  -5  -6   9       39.78       37.74      3.51 o 
  -4  -6   9      277.60      277.28      6.08 o 
  -3  -6   9       51.00       51.93      2.15 o 
  -2  -6   9       19.87       19.12      2.17 o 
  -1  -6   9        2.92        4.68      1.50 o 
   0  -6   9       72.17       77.32      4.34 o 
   1  -6   9      122.74      131.42      4.07 o 
   2  -6   9      374.04      375.79     18.45 o 
   3  -6   9       19.02       20.88      2.84 o 
   4  -6   9        2.95        6.01      2.00 o 
   5  -6   9       25.94       24.22      3.17 o 
  -7  -5   9       22.47       21.81      2.12 o 
  -6  -5   9       98.73      103.52      3.95 o 
  -5  -5   9       83.88       89.50      3.60 o 
  -4  -5   9       92.71       96.53      5.01 o 
  -3  -5   9      389.36      386.34      6.67 o 
  -2  -5   9       18.34       19.60      1.28 o 
  -1  -5   9       48.65       44.01      1.86 o 
   0  -5   9       60.17       49.57      2.40 o 
   1  -5   9      285.52      273.94      9.69 o 
   2  -5   9      256.39      257.53      9.35 o 
   3  -5   9      462.21      466.08     27.64 o 
   4  -5   9       39.94       45.62      2.92 o 
   5  -5   9       33.07       40.42      3.84 o 
   6  -5   9        7.41        6.01      2.17 o 
  -7  -4   9       20.79       20.74      2.67 o 
  -6  -4   9       83.39       85.99      3.60 o 
  -5  -4   9       72.25       75.88      3.25 o 
  -4  -4   9      233.82      230.80      7.35 o 
  -3  -4   9      194.69      192.51      3.73 o 
  -2  -4   9       42.80       38.31      1.46 o 
  -1  -4   9       71.26       67.46      2.14 o 
   0  -4   9       36.46       36.86      2.00 o 
   1  -4   9       10.60        9.51      1.16 o 
   2  -4   9       27.47       27.97      1.83 o 
   3  -4   9      177.90      168.50      4.34 o 
   4  -4   9       23.99       23.61      2.17 o 
   5  -4   9        3.07        0.33      1.67 o 
   6  -4   9       12.19       12.86      2.51 o 
  -7  -3   9        0.71        2.38      2.09 o 
  -6  -3   9       43.22       48.17      2.77 o 
  -5  -3   9        7.29        8.54      1.28 o 
  -4  -3   9       75.54       69.71      2.83 o 
  -3  -3   9      121.42      115.65      3.42 o 
  -2  -3   9      922.76      937.21      6.42 o 
  -1  -3   9        0.29        0.55      0.88 o 
   0  -3   9      170.28      146.08      3.57 o 
   1  -3   9      380.03      364.86      4.39 o 
   2  -3   9       14.95       14.23      1.35 o 
   3  -3   9        0.05        0.79      0.67 o 
   4  -3   9       25.56       26.72      1.54 o 
   5  -3   9        0.16       -0.52      1.49 o 
   6  -3   9        0.59        0.04      1.00 o 
   7  -3   9      111.65      108.05      6.35 o 
  -7  -2   9       11.96       11.51      1.71 o 
  -6  -2   9      314.47      324.50      6.73 o 
  -5  -2   9      597.19      582.83     10.02 o 
  -4  -2   9       24.76       23.26      1.37 o 
  -3  -2   9       84.12       81.00      2.72 o 
  -2  -2   9       31.34       30.29      1.44 o 
  -1  -2   9       31.85       34.04      1.20 o 
   0  -2   9      130.54      128.38      2.58 o 
   1  -2   9      284.82      300.40      3.37 o 
   2  -2   9       27.36       24.99      1.08 o 
   3  -2   9        8.07        7.23      0.71 o 
   4  -2   9       98.90      104.53      2.80 o 
   5  -2   9      137.20      136.36      4.06 o 
   6  -2   9       13.56       14.53      2.34 o 
   7  -2   9        5.10        4.18      1.67 o 
  -7  -1   9       48.54       48.85      2.89 o 
  -6  -1   9      148.69      161.69      4.72 o 
  -5  -1   9       17.94       18.85      1.59 o 
  -4  -1   9        0.00        0.63      0.68 o 
  -3  -1   9      473.25      461.47      5.19 o 
  -2  -1   9       95.31       95.51      2.77 o 
  -1  -1   9       18.39       17.06      1.03 o 
   0  -1   9        5.22        5.34      0.44 o 
   1  -1   9       76.79       68.72      1.30 o 
   2  -1   9       14.13       14.92      0.71 o 
   3  -1   9      401.37      397.14      4.58 o 
   4  -1   9      512.54      498.66      5.35 o 
   5  -1   9      235.87      228.32      3.88 o 
   6  -1   9      144.29      151.71      3.40 o 
   7  -1   9       10.91       10.29      1.44 o 
   8  -1   9        0.54        0.67      1.34 o 
  -7   0   9       17.74       17.22      2.92 o 
  -6   0   9        2.12        3.01      1.06 o 
  -5   0   9        4.80        7.19      1.25 o 
  -4   0   9       58.15       42.63      1.69 o 
  -3   0   9      361.91      334.71      4.35 o 
  -2   0   9      527.48      516.25      5.15 o 
  -1   0   9       59.95       55.94      1.47 o 
   0   0   9      323.20      306.70      2.09 o 
   1   0   9      807.89      787.16      3.85 o 
   2   0   9       97.17       87.63      1.54 o 
   3   0   9       38.17       39.14      1.25 o 
   4   0   9        8.06        7.40      0.66 o 
   5   0   9        3.53        3.50      0.55 o 
   6   0   9       82.58       74.90      2.39 o 
   7   0   9       69.24       62.43      3.00 o 
   8   0   9       30.63       31.41      2.35 o 
  -7   1   9       10.60       12.60      1.71 o 
  -6   1   9       81.95       87.25      3.60 o 
  -5   1   9      149.84      146.06      4.30 o 
  -4   1   9       20.46       14.89      1.67 o 
  -3   1   9      382.55      352.51      4.41 o 
  -2   1   9      288.46      278.32      3.00 o 
  -1   1   9       38.85       39.42      0.87 o 
   0   1   9      158.58      163.49      1.72 o 
   1   1   9      151.26      141.67      1.39 o 
   2   1   9      270.79      265.78      2.43 o 
   3   1   9      229.00      211.44      2.73 o 
   4   1   9      238.90      234.60      3.09 o 
   5   1   9        4.20        3.10      0.55 o 
   6   1   9        0.90        0.47      0.52 o 
   7   1   9       46.04       49.96      2.20 o 
   8   1   9       37.76       43.46      3.59 o 
  -7   2   9       20.80       27.04      2.18 o 
  -6   2   9      316.75      328.75      7.43 o 
  -5   2   9      294.80      292.44      6.13 o 
  -4   2   9       16.27       14.10      1.40 o 
  -3   2   9      518.03      523.17      4.53 o 
  -2   2   9      697.61      686.75      4.21 o 
  -1   2   9      517.36      500.59      3.25 o 
   0   2   9       88.65       86.74      1.42 o 
   1   2   9      159.12      151.66      3.17 o 
   2   2   9       63.56       63.03      1.95 o 
   3   2   9        0.07        0.69      0.37 o 
   4   2   9      286.50      274.10      4.29 o 
   5   2   9      166.91      159.21      3.73 o 
   6   2   9      170.60      168.97      3.05 o 
   7   2   9       79.58       77.06      2.24 o 
   8   2   9       14.76       13.46      1.47 o 
  -6   3   9       45.84       58.52      3.13 o 
  -5   3   9       48.45       48.67      2.13 o 
  -4   3   9       48.08       47.70      1.91 o 
  -3   3   9      214.89      230.68      3.73 o 
  -2   3   9        1.24        2.23      0.39 o 
  -1   3   9        1.53        1.73      0.35 o 
   0   3   9      321.88      331.20      3.16 o 
   1   3   9       56.58       53.29      1.56 o 
   2   3   9        3.05        3.17      1.00 o 
   3   3   9      118.22      115.08      2.91 o 
   4   3   9      228.91      215.77      6.18 o 
   5   3   9      173.76      170.15      5.85 o 
   6   3   9      231.78      217.69      4.80 o 
   7   3   9      110.26      107.93      3.76 o 
   8   3   9       21.64       18.76      2.22 o 
  -6   4   9       71.12       72.15      3.42 o 
  -5   4   9       48.52       51.82      2.76 o 
  -4   4   9       21.60       22.35      1.46 o 
  -3   4   9       53.86       51.96      1.66 o 
  -2   4   9        0.18        0.98      0.35 o 
  -1   4   9      300.02      277.79      3.41 o 
   0   4   9      512.54      531.36      4.48 o 
   1   4   9      554.70      536.18      4.29 o 
   2   4   9       36.51       38.76      1.25 o 
   3   4   9      243.82      229.37      3.97 o 
   4   4   9      968.47      927.21     13.19 o 
   5   4   9       53.28       56.61      3.67 o 
   6   4   9      397.94      399.15      8.18 o 
   7   4   9       28.09       32.05      2.12 o 
   8   4   9      112.01      117.48      4.18 o 
   9   4   9        0.02        1.43      1.32 o 
  -5   5   9        1.95        0.84      0.94 o 
  -4   5   9       40.02       41.33      2.47 o 
  -3   5   9       96.09      100.02      2.73 o 
  -2   5   9       29.08       30.09      1.14 o 
  -1   5   9       88.09       85.16      1.99 o 
   0   5   9      231.41      202.48      2.92 o 
   1   5   9       76.91       66.03      1.60 o 
   2   5   9       95.06       81.01      2.59 o 
   3   5   9      403.42      388.29      8.52 o 
   4   5   9       34.78       26.72      2.34 o 
   5   5   9      276.23      238.98      7.35 o 
   6   5   9        0.06        0.84      1.34 o 
   7   5   9       21.86       22.41      5.76 o 
   8   5   9        1.43        1.48      0.96 o 
  -5   6   9       47.83       39.65      3.26 o 
  -4   6   9        0.83       -0.25      0.83 o 
  -3   6   9      699.48      706.60     11.02 o 
  -2   6   9      332.22      330.67      5.51 o 
  -1   6   9       15.28       15.21      1.12 o 
   0   6   9       81.36       79.23      1.90 o 
   1   6   9        0.91        1.04      0.53 o 
   2   6   9        0.70        1.17      0.76 o 
   3   6   9       97.39       83.67      4.18 o 
   4   6   9      146.60      144.46      5.68 o 
   5   6   9       60.87       57.45      3.84 o 
   6   6   9        1.52        1.84      1.67 o 
   7   6   9      203.23      215.77      8.18 o 
   8   6   9       60.62       61.29      6.35 o 
  -4   7   9        6.80        8.35      1.59 o 
  -3   7   9        2.98        4.71      0.98 o 
  -2   7   9        0.06       -0.04      0.88 o 
  -1   7   9        1.36        1.38      0.80 o 
   0   7   9      177.05      176.66      3.62 o 
   1   7   9       74.72       83.57      2.37 o 
   2   7   9        9.72       10.59      1.24 o 
   3   7   9        0.01        1.02      0.88 o 
   4   7   9        9.19        8.85      1.67 o 
   5   7   9       24.31       22.88      2.67 o 
   6   7   9      157.83      152.64      6.68 o 
   7   7   9       55.87       57.28      4.51 o 
   8   7   9       66.95       75.49      5.34 o 
  -3   8   9       12.61       12.86      2.17 o 
  -2   8   9        0.72        0.17      1.34 o 
  -1   8   9        1.00       -0.33      1.34 o 
   0   8   9      182.03      191.19      6.01 o 
   1   8   9      234.58      232.66      4.03 o 
   2   8   9        2.20        3.09      0.94 o 
   3   8   9      257.86      269.52      5.72 o 
   4   8   9      232.51      230.18      5.48 o 
   5   8   9       93.59       88.85      5.01 o 
   6   8   9        0.07       -1.84      1.84 o 
   7   8   9        1.91        5.34      2.00 o 
   8   8   9        0.08        0.33      1.84 o 
  -2   9   9       39.04       46.59      4.01 o 
  -1   9   9        0.58        1.00      1.34 o 
   0   9   9        0.41       -0.33      1.17 o 
   1   9   9       12.41       14.86      1.52 o 
   2   9   9        2.06        0.52      1.59 o 
   3   9   9        1.20        0.43      0.88 o 
   4   9   9      150.39      151.31      4.65 o 
   5   9   9       31.00       33.49      2.42 o 
   6   9   9       25.57       20.21      2.84 o 
   7   9   9      110.81      114.57      6.51 o 
  -1  10   9       50.10       56.28      4.51 o 
   0  10   9       96.66       88.68      5.51 o 
   1  10   9      112.45      116.24      6.18 o 
   2  10   9        0.27       -1.04      1.04 o 
   3  10   9       31.14       34.33      2.47 o 
   4  10   9       71.24       74.96      4.09 o 
   5  10   9        5.22        7.49      1.28 o 
   6  10   9       17.97       12.53      2.34 o 
   1  11   9       29.20       33.07      3.67 o 
   2  11   9       15.43       16.64      2.51 o 
   3  11   9        4.45        6.09      1.59 o 
   4  11   9       30.22       34.63      2.66 o 
   5  11   9       48.94       56.89      3.31 o 
  -3  -9  10       81.80       83.25      4.63 o 
  -2  -9  10       79.10       84.56      6.35 o 
  -1  -9  10        3.33        2.51      1.67 o 
   0  -9  10       83.29       92.52      5.85 o 
  -5  -8  10       72.74       75.65      5.34 o 
  -4  -8  10       41.46       41.35      5.93 o 
  -3  -8  10        7.00        7.61      1.25 o 
  -2  -8  10       15.30       15.45      1.83 o 
  -1  -8  10        3.58        2.84      1.50 o 
   0  -8  10      167.31      176.36      7.35 o 
   1  -8  10        1.96        1.67      1.67 o 
   2  -8  10        4.70        8.52      2.34 o 
  -6  -7  10      155.63      170.61      7.60 o 
  -5  -7  10       22.58       17.20      2.67 o 
  -4  -7  10       42.22       47.03      2.83 o 
  -3  -7  10      428.49      448.02     10.25 o 
  -2  -7  10       31.93       35.74      2.36 o 
  -1  -7  10        2.31       -0.33      1.00 o 
   0  -7  10       13.73        8.85      2.00 o 
   1  -7  10       41.68       43.92      3.67 o 
   2  -7  10        0.00       -1.84      1.84 o 
   3  -7  10        9.55       11.86      2.51 o 
  -6  -6  10        7.25        7.89      1.52 o 
  -5  -6  10        4.15        1.17      1.34 o 
  -4  -6  10      156.22      154.24      4.72 o 
  -3  -6  10      175.71      174.52      4.90 o 
  -2  -6  10        8.93        8.13      2.59 o 
  -1  -6  10       86.94       88.38      3.35 o 
   0  -6  10       81.21       81.84      3.30 o 
   1  -6  10       71.67       71.07      3.13 o 
   2  -6  10      140.82      135.15     10.94 o 
   3  -6  10        1.19        2.00      1.67 o 
   4  -6  10        3.91        4.34      2.00 o 
  -7  -5  10       72.27       73.26      3.67 o 
  -6  -5  10       16.42       17.08      2.51 o 
  -5  -5  10       13.43       14.11      1.65 o 
  -4  -5  10        8.07        6.51      1.67 o 
  -3  -5  10       28.03       30.29      2.13 o 
  -2  -5  10       24.01       24.08      1.31 o 
  -1  -5  10        0.62       -0.10      0.73 o 
   0  -5  10      120.46      117.77      3.71 o 
   1  -5  10        0.31        0.17      0.83 o 
   2  -5  10       30.67       31.13      2.67 o 
   3  -5  10      587.53      603.26     21.13 o 
   4  -5  10        0.00        0.86      1.25 o 
   5  -5  10        3.79        2.67      1.67 o 
  -7  -4  10      108.80      119.31      4.55 o 
  -6  -4  10      166.81      169.82      5.14 o 
  -5  -4  10       81.13       73.30      3.92 o 
  -4  -4  10        1.96        1.34      1.17 o 
  -3  -4  10      472.13      480.61      8.43 o 
  -2  -4  10       28.09       25.39      1.31 o 
  -1  -4  10      146.15      155.51      3.33 o 
   0  -4  10       28.60       24.02      1.68 o 
   1  -4  10       41.78       43.21      2.23 o 
   2  -4  10        0.28        1.79      0.88 o 
   3  -4  10      266.23      253.84      5.43 o 
   4  -4  10        2.20        2.51      1.34 o 
   5  -4  10        0.29        4.51      2.00 o 
   6  -4  10       27.30       31.56      3.51 o 
  -7  -3  10       44.74       43.99      2.89 o 
  -6  -3  10        1.46        2.50      1.12 o 
  -5  -3  10        4.20        4.89      1.17 o 
  -4  -3  10      483.91      479.08      6.09 o 
  -3  -3  10      298.45      282.04     13.94 o 
  -2  -3  10      145.71      139.44      3.15 o 
  -1  -3  10        6.01        6.72      0.74 o 
   0  -3  10       62.39       74.36      2.23 o 
   1  -3  10       56.52       50.04      2.28 o 
   2  -3  10       39.48       37.54      1.83 o 
   3  -3  10       25.45       24.17      1.48 o 
   4  -3  10       66.14       69.77      2.43 o 
   5  -3  10       15.37       16.38      1.37 o 
   6  -3  10       60.08       68.59      3.42 o 
  -7  -2  10        0.31       -0.26      1.04 o 
  -6  -2  10       81.48       86.76      3.66 o 
  -5  -2  10        5.88        5.31      1.18 o 
  -4  -2  10      170.10      161.71      3.46 o 
  -3  -2  10       48.79       48.59      2.34 o 
  -2  -2  10        2.11        1.30      0.54 o 
  -1  -2  10       92.28       88.84      1.94 o 
   0  -2  10     1006.69      980.64      7.30 o 
   1  -2  10      309.69      282.25      3.43 o 
   2  -2  10       10.83        8.88      0.76 o 
   3  -2  10       91.43       91.75      2.13 o 
   4  -2  10        5.52        4.54      0.67 o 
   5  -2  10       78.43       80.60      2.57 o 
   6  -2  10       23.46       26.84      2.12 o 
   7  -2  10       42.61       47.60      4.18 o 
  -7  -1  10      130.93      132.92      4.78 o 
  -6  -1  10      335.19      340.59      7.08 o 
  -5  -1  10        2.25        0.75      1.59 o 
  -4  -1  10       42.35       41.18      1.76 o 
  -3  -1  10       51.57       46.55      1.82 o 
  -2  -1  10      128.71      129.82      3.35 o 
  -1  -1  10        0.04        0.42      0.54 o 
   0  -1  10      136.26      128.00      1.76 o 
   1  -1  10       35.35       36.33      1.23 o 
   2  -1  10      153.94      149.14      2.13 o 
   3  -1  10      116.27      108.63      2.23 o 
   4  -1  10       87.64       90.39      3.55 o 
   5  -1  10        0.01       -0.80      0.80 o 
   6  -1  10        3.10        4.06      1.04 o 
   7  -1  10        1.99        3.67      2.00 o 
  -7   0  10        6.01        4.14      2.17 o 
  -6   0  10       45.77       42.98      2.76 o 
  -5   0  10       28.03       28.65      2.06 o 
  -4   0  10        1.93        2.25      0.83 o 
  -3   0  10      298.74      292.43      4.26 o 
  -2   0  10      761.16      739.84      6.50 o 
  -1   0  10       40.03       39.94      1.76 o 
   0   0  10       15.29       14.79      0.60 o 
   1   0  10       94.53       96.19      1.29 o 
   2   0  10      322.98      320.51      3.01 o 
   3   0  10      125.74      126.12      2.41 o 
   4   0  10       54.31       54.77      1.66 o 
   5   0  10       51.92       51.18      2.06 o 
   6   0  10      285.13      293.45      7.35 o 
   7   0  10      203.11      223.29      8.52 o 
   8   0  10        0.63        1.84      1.50 o 
  -7   1  10       18.89       21.08      2.21 o 
  -6   1  10        4.16        2.73      1.92 o 
  -5   1  10        0.28        0.29      0.88 o 
  -4   1  10        2.11        0.50      1.50 o 
  -3   1  10      651.89      629.21      6.17 o 
  -2   1  10       13.70       14.35      0.99 o 
  -1   1  10      179.76      183.02      3.26 o 
   0   1  10      908.11      858.86      7.41 o 
   1   1  10       27.10       27.17      0.93 o 
   2   1  10        6.76       11.34      0.69 o 
   3   1  10      586.48      582.08      5.83 o 
   4   1  10      111.31      106.93      2.69 o 
   5   1  10        5.08        4.09      0.76 o 
   6   1  10       43.53       42.97      2.02 o 
   7   1  10        7.36        9.11      1.47 o 
   8   1  10       31.58       34.40      3.84 o 
  -6   2  10      343.55      375.77      7.61 o 
  -5   2  10        3.17        4.72      1.16 o 
  -4   2  10        1.98        1.05      0.80 o 
  -3   2  10       59.28       63.54      1.97 o 
  -2   2  10        8.46        9.49      1.17 o 
  -1   2  10       63.20       60.20      1.29 o 
   0   2  10      445.01      426.36      4.51 o 
   1   2  10      120.81      116.97      2.10 o 
   2   2  10       52.59       53.55      1.64 o 
   3   2  10      414.31      393.27      4.46 o 
   4   2  10      665.97      663.22      9.60 o 
   5   2  10       21.11       21.51      1.58 o 
   6   2  10        0.14        1.86      0.73 o 
   7   2  10        1.68        1.81      0.72 o 
   8   2  10        0.51        1.06      2.00 o 
  -6   3  10      254.78      280.71      5.52 o 
  -5   3  10       42.93       42.66      1.99 o 
  -4   3  10       60.98       61.59      2.17 o 
  -3   3  10      100.68      103.83      2.62 o 
  -2   3  10       15.83       13.69      0.69 o 
  -1   3  10      250.96      250.21      3.19 o 
   0   3  10      342.81      343.47      3.66 o 
   1   3  10        2.70        2.70      0.54 o 
   2   3  10      120.89      116.90      4.18 o 
   3   3  10      589.51      585.91      6.30 o 
   4   3  10        9.96       10.69      1.84 o 
   5   3  10       11.62       14.53      2.17 o 
   6   3  10      138.98      133.94      6.01 o 
   7   3  10       33.22       33.12      2.02 o 
   8   3  10        1.17        2.92      1.18 o 
  -5   4  10        0.00        0.33      0.94 o 
  -4   4  10      117.20      118.53      4.40 o 
  -3   4  10      435.79      432.47      6.39 o 
  -2   4  10      124.38      119.65      2.12 o 
  -1   4  10        2.00        6.05      0.76 o 
   0   4  10      119.43      123.34      2.28 o 
   1   4  10      188.67      180.65      2.64 o 
   2   4  10       81.65       72.27      2.42 o 
   3   4  10       69.74       66.68      2.28 o 
   4   4  10       10.61       13.03      1.84 o 
   5   4  10        9.93       14.36      2.00 o 
   6   4  10      173.64      183.37      6.85 o 
   7   4  10      116.80      114.23      5.85 o 
   8   4  10        0.01        1.34      1.84 o 
  -5   5  10        1.90       -0.53      1.00 o 
  -4   5  10       26.66       28.76      2.12 o 
  -3   5  10        4.53        7.40      0.87 o 
  -2   5  10       41.16       39.09      2.21 o 
  -1   5  10      207.52      209.83      3.22 o 
   0   5  10      254.36      245.33      3.32 o 
   1   5  10      155.46      150.32      3.08 o 
   2   5  10       17.75       21.01      2.09 o 
   3   5  10      308.97      292.67      4.92 o 
   4   5  10        0.16       -1.17      1.17 o 
   5   5  10       36.85       36.07      3.17 o 
   6   5  10       75.52       70.31      4.51 o 
   7   5  10       37.56       40.58      3.67 o 
   8   5  10        1.99        5.85      2.00 o 
  -4   6  10       51.02       50.22      2.89 o 
  -3   6  10      113.25      123.60      3.36 o 
  -2   6  10       18.51       21.33      1.68 o 
  -1   6  10       23.06       19.97      1.36 o 
   0   6  10       20.37       24.28      1.44 o 
   1   6  10       13.60        7.97      0.90 o 
   2   6  10       29.15       31.45      1.88 o 
   3   6  10      745.28      703.59     12.36 o 
   4   6  10      119.09      118.07      5.34 o 
   5   6  10        3.41        3.84      1.50 o 
   6   6  10       69.54       67.47      4.51 o 
   7   6  10       69.82       75.32      5.01 o 
   8   6  10        0.44        2.17      2.00 o 
  -4   7  10        0.42       -0.06      1.00 o 
  -3   7  10       84.95       85.10      3.92 o 
  -2   7  10        8.06        5.82      1.42 o 
  -1   7  10       42.13       42.98      2.42 o 
   0   7  10      183.79      179.77      4.43 o 
   1   7  10       33.46       35.77      2.05 o 
   2   7  10       18.94       10.35      2.00 o 
   3   7  10       74.46       60.46      4.01 o 
   4   7  10        3.68        1.84      1.17 o 
   5   7  10       19.71       15.87      2.34 o 
   6   7  10      340.34      343.03     10.02 o 
   7   7  10       49.50       53.11      4.51 o 
   8   7  10        8.67        9.69      2.51 o 
  -3   8  10      137.12      122.08      6.18 o 
  -2   8  10      101.33      106.55      5.68 o 
  -1   8  10       80.02       82.33      4.84 o 
   0   8  10       61.72       58.92      2.76 o 
   1   8  10       36.33       41.68      2.76 o 
   2   8  10       81.92       85.58      3.23 o 
   3   8  10       77.53       82.33      4.84 o 
   4   8  10       48.22       45.43      3.84 o 
   5   8  10       15.41       13.03      2.17 o 
   6   8  10       34.97       32.57      3.51 o 
   7   8  10        9.35       14.70      2.67 o 
  -2   9  10       75.37       70.98      5.01 o 
  -1   9  10       66.08       68.14      4.68 o 
   0   9  10       19.33       19.04      2.67 o 
   1   9  10       66.41       66.79      3.00 o 
   2   9  10        5.37        2.45      0.76 o 
   3   9  10      112.80      111.44      3.94 o 
   4   9  10       33.06       30.39      3.17 o 
   5   9  10       45.76       48.26      4.01 o 
   6   9  10       43.27       34.57      3.67 o 
   7   9  10        0.37        1.17      1.84 o 
   0  10  10       73.28       78.83      5.18 o 
   1  10  10       29.32       28.56      3.17 o 
   2  10  10        8.34        4.92      1.34 o 
   3  10  10      210.21      226.07      5.89 o 
   4  10  10       64.86       70.83      3.42 o 
   5  10  10       32.31       30.39      3.51 o 
   6  10  10       58.08       50.60      4.51 o 
   3  11  10        0.29        1.26      1.12 o 
  -4  -8  11       70.64       74.22      3.72 o 
  -3  -8  11        2.75        2.58      1.44 o 
  -2  -8  11       38.90       42.83      2.77 o 
  -1  -8  11       38.07       40.90      2.77 o 
   0  -8  11      155.88      164.50      7.35 o 
   1  -8  11       15.38       19.21      3.01 o 
  -5  -7  11        8.23       10.86      2.51 o 
  -4  -7  11        3.79        4.29      1.24 o 
  -3  -7  11      110.88      111.49      3.76 o 
  -2  -7  11      114.10      125.36      4.36 o 
  -1  -7  11        9.92        7.80      1.59 o 
   0  -7  11       27.22       23.88      2.84 o 
   1  -7  11        3.57        3.51      1.84 o 
   2  -7  11       57.63       68.81      4.84 o 
  -6  -6  11       69.68       71.10      3.84 o 
  -5  -6  11        9.25       10.52      2.34 o 
  -4  -6  11       15.02       11.69      2.17 o 
  -3  -6  11      336.91      334.85      7.77 o 
  -2  -6  11        8.49        5.83      1.08 o 
  -1  -6  11        1.00        0.74      1.04 o 
   0  -6  11        7.32        6.75      1.24 o 
   1  -6  11        5.54        4.87      1.16 o 
   2  -6  11       83.80       86.24      4.51 o 
   3  -6  11       82.56       81.39      3.84 o 
   4  -6  11       31.65       29.06      3.51 o 
  -6  -5  11        0.47        1.16      1.59 o 
  -5  -5  11        1.67        0.21      1.00 o 
  -4  -5  11       17.32       16.70      2.34 o 
  -3  -5  11      249.84      260.60      5.96 o 
  -2  -5  11        1.77        2.90      0.78 o 
  -1  -5  11       99.64       99.30      2.95 o 
   0  -5  11       92.98      101.76      3.64 o 
   1  -5  11        2.15        1.71      0.88 o 
   2  -5  11        3.28        4.09      1.12 o 
   3  -5  11        5.01        6.69      1.40 o 
   4  -5  11        1.40        5.91      2.67 o 
   5  -5  11        1.00       -1.17      1.67 o 
  -6  -4  11      201.57      211.12      5.90 o 
  -5  -4  11       26.61       25.28      2.06 o 
  -4  -4  11       30.59       25.89      2.84 o 
  -3  -4  11       18.11       19.72      1.44 o 
  -2  -4  11        5.55        4.41      0.70 o 
  -1  -4  11      406.00      403.53      4.75 o 
   0  -4  11      135.84      128.32      3.13 o 
   1  -4  11       28.34       23.58      1.92 o 
   2  -4  11      113.57      117.91      3.77 o 
   3  -4  11       71.43       78.55      3.25 o 
   4  -4  11       47.59       54.02      2.83 o 
   5  -4  11       17.90       20.37      2.67 o 
  -6  -3  11       34.55       33.32      2.48 o 
  -5  -3  11       28.02       30.29      2.30 o 
  -4  -3  11      146.81      154.22      3.65 o 
  -3  -3  11        5.02        3.67      0.94 o 
  -2  -3  11        7.03        6.52      0.90 o 
  -1  -3  11        0.01        0.20      0.52 o 
   0  -3  11       43.23       39.17      1.72 o 
   1  -3  11       12.86       10.69      1.28 o 
   2  -3  11       71.19       66.95      2.17 o 
   3  -3  11      137.55      136.16      4.26 o 
   4  -3  11        0.07        0.24      0.73 o 
   5  -3  11        8.47        9.16      1.18 o 
   6  -3  11      178.83      187.21      5.54 o 
  -6  -2  11        3.79        0.83      1.00 o 
  -5  -2  11       17.25       17.35      1.83 o 
  -4  -2  11      134.69      137.41      3.36 o 
  -3  -2  11      511.45      505.14      7.38 o 
  -2  -2  11        1.80        1.54      0.80 o 
  -1  -2  11       87.99       84.69      1.99 o 
   0  -2  11      559.95      568.16      4.96 o 
   1  -2  11        2.53        2.46      0.50 o 
   2  -2  11       18.70       19.51      1.08 o 
   3  -2  11        1.02        0.94      0.58 o 
   4  -2  11        0.00        0.21      0.55 o 
   5  -2  11       82.54       80.38      2.70 o 
   6  -2  11      155.88      164.95      5.85 o 
  -6  -1  11       57.72       57.68      3.13 o 
  -5  -1  11       16.96       14.96      1.64 o 
  -4  -1  11        9.75       10.32      1.07 o 
  -3  -1  11      204.65      193.07      3.74 o 
  -2  -1  11        0.39        0.96      0.64 o 
  -1  -1  11      125.37      128.63      2.84 o 
   0  -1  11       30.44       31.85      1.24 o 
   1  -1  11       32.00       31.85      1.09 o 
   2  -1  11      343.32      340.81      3.89 o 
   3  -1  11       63.33       61.82      1.80 o 
   4  -1  11       16.50       15.70      1.18 o 
   5  -1  11        7.64        6.08      0.86 o 
   6  -1  11        0.17        1.35      1.00 o 
   7  -1  11        1.80        2.34      1.34 o 
  -6   0  11       42.44       36.88      5.34 o 
  -5   0  11       41.34       45.59      5.43 o 
  -4   0  11      716.66      720.55      9.24 o 
  -3   0  11      209.63      215.28      3.81 o 
  -2   0  11      403.63      391.34      4.95 o 
  -1   0  11       76.34       75.96      2.49 o 
   0   0  11      119.35      111.82      1.92 o 
   1   0  11        0.26        0.82      0.46 o 
   2   0  11      161.34      158.28      2.79 o 
   3   0  11      241.14      238.26      3.41 o 
   4   0  11       46.06       41.92      1.82 o 
   5   0  11       45.03       43.44      2.00 o 
   6   0  11       75.87       76.51      3.35 o 
   7   0  11        0.28        1.00      1.50 o 
  -6   1  11       95.19      108.55      4.25 o 
  -5   1  11        3.75        2.92      1.59 o 
  -4   1  11       96.87       95.83      3.47 o 
  -3   1  11       33.67       35.45      1.60 o 
  -2   1  11      134.35      138.39      2.89 o 
  -1   1  11      148.88      147.17      2.82 o 
   0   1  11      296.59      292.71      4.03 o 
   1   1  11        1.43        2.08      0.54 o 
   2   1  11        0.97        0.83      0.41 o 
   3   1  11        6.65        6.78      0.78 o 
   4   1  11       17.41       19.76      1.34 o 
   5   1  11       72.03       69.26      2.41 o 
   6   1  11       88.90       86.26      2.85 o 
   7   1  11        0.00        0.40      0.81 o 
  -6   2  11       68.52       69.85      3.47 o 
  -5   2  11       21.71       26.89      2.84 o 
  -4   2  11       91.80       89.36      3.35 o 
  -3   2  11       48.78       47.56      2.23 o 
  -2   2  11       47.28       54.08      1.92 o 
  -1   2  11       20.05       21.91      1.54 o 
   0   2  11      526.70      521.30      4.66 o 
   1   2  11       15.19       15.30      0.86 o 
   2   2  11      411.77      399.86      3.68 o 
   3   2  11       40.65       37.90      1.38 o 
   4   2  11      195.44      191.05      3.74 o 
   5   2  11        4.41        4.52      1.07 o 
   6   2  11      487.69      512.88      6.77 o 
   7   2  11        3.48        2.45      0.93 o 
   8   2  11       16.90       18.37      2.06 o 
  -5   3  11       42.22       42.26      2.84 o 
  -4   3  11       79.64       78.65      3.17 o 
  -3   3  11       98.80       99.71      3.28 o 
  -2   3  11       60.82       58.63      2.47 o 
  -1   3  11       82.33       81.91      2.37 o 
   0   3  11     1014.05      973.35      6.43 o 
   1   3  11       15.25       15.25      0.89 o 
   2   3  11        2.15        1.22      2.00 o 
   3   3  11      149.58      141.45      3.28 o 
   4   3  11       70.73       68.64      3.84 o 
   5   3  11      372.43      360.23      9.19 o 
   6   3  11        3.38        2.62      1.25 o 
   7   3  11       65.44       70.96      2.72 o 
   8   3  11        0.36       -1.00      1.00 o 
  -5   4  11       42.86       45.59      3.09 o 
  -4   4  11       85.35       88.73      3.72 o 
  -3   4  11      337.47      360.42     11.02 o 
  -2   4  11       56.49       55.86      4.93 o 
  -1   4  11      173.43      165.81      2.84 o 
   0   4  11        1.77        1.06      0.64 o 
   1   4  11       66.78       58.25      1.60 o 
   2   4  11      298.00      289.62      4.19 o 
   3   4  11      327.16      324.28      5.16 o 
   4   4  11        2.80        1.00      1.00 o 
   5   4  11      139.07      138.45      5.85 o 
   6   4  11        8.44        7.68      1.84 o 
   7   4  11       67.68       67.30      4.68 o 
   8   4  11        1.62        2.44      0.93 o 
  -4   5  11       15.48       12.86      2.51 o 
  -3   5  11       29.19       31.93      1.76 o 
  -2   5  11       19.60       21.59      4.43 o 
  -1   5  11      266.49      272.45      3.80 o 
   0   5  11       66.17       63.06      1.78 o 
   1   5  11       10.42       10.10      0.98 o 
   2   5  11       44.65       43.11      1.85 o 
   3   5  11       25.24       20.40      1.52 o 
   4   5  11        0.08       -0.33      1.17 o 
   5   5  11        0.35        1.50      1.34 o 
   6   5  11       97.24      105.88      5.51 o 
   7   5  11       19.38       24.72      3.17 o 
   8   5  11        2.50        2.17      2.00 o 
  -4   6  11       22.98       25.61      2.16 o 
  -3   6  11        1.47       -0.17      1.50 o 
  -2   6  11        9.23        8.45      1.28 o 
  -1   6  11       60.65       57.94      2.17 o 
   0   6  11      149.79      151.40      3.43 o 
   1   6  11       26.23       25.85      1.48 o 
   2   6  11       63.07       69.45      2.30 o 
   3   6  11      266.70      271.55      7.85 o 
   4   6  11        5.16        2.67      1.34 o 
   5   6  11       13.77       14.70      2.17 o 
   6   6  11        2.15        3.01      1.50 o 
   7   6  11       22.48       26.89      3.34 o 
   8   6  11       77.16       95.53      6.01 o 
  -3   7  11        2.62        0.25      0.94 o 
  -2   7  11        2.82        0.74      1.25 o 
  -1   7  11        6.45        6.65      1.12 o 
   0   7  11       16.78       18.56      1.34 o 
   1   7  11        8.09        6.06      0.90 o 
   2   7  11       79.48       86.12      3.31 o 
   3   7  11       61.63       58.45      4.01 o 
   4   7  11       17.93       16.03      2.34 o 
   5   7  11      107.99      109.22      5.68 o 
   6   7  11       67.56       66.47      4.68 o 
   7   7  11        6.24        6.01      2.17 o 
  -2   8  11       26.43       25.55      3.01 o 
  -1   8  11      272.30      278.90      9.02 o 
   0   8  11       33.60       26.55      2.00 o 
   1   8  11       94.54      101.98      4.59 o 
   2   8  11        1.36        1.16      2.09 o 
   3   8  11        7.87        7.35      1.84 o 
   4   8  11        2.30        1.50      1.67 o 
   5   8  11      184.70      182.70      7.52 o 
   6   8  11       64.85       61.12      4.51 o 
   7   8  11       10.53       12.19      2.51 o 
  -1   9  11      215.37      235.81      8.68 o 
   0   9  11       24.60       19.54      2.67 o 
   1   9  11       13.58       12.46      1.75 o 
   2   9  11       74.66       76.18      3.42 o 
   3   9  11       32.43       31.23      3.34 o 
   4   9  11        0.79       -1.34      1.50 o 
   5   9  11        3.94        1.00      1.50 o 
   6   9  11       10.12        6.85      2.00 o 
   1  10  11       14.76       10.86      2.34 o 
   2  10  11       35.29       33.40      3.51 o 
   3  10  11      102.56      107.72      6.18 o 
   4  10  11       51.90       51.27      4.34 o 
   5  10  11       46.25       42.42      4.01 o 
  -4  -7  12       22.88       17.37      2.84 o 
  -3  -7  12       37.48       39.37      2.84 o 
  -2  -7  12       38.79       43.07      2.28 o 
  -1  -7  12       27.53       33.37      2.42 o 
   0  -7  12        8.24        9.10      1.54 o 
   1  -7  12       29.47       32.57      3.51 o 
  -5  -6  12       52.74       58.22      4.43 o 
  -4  -6  12        5.45        2.67      1.67 o 
  -3  -6  12      176.33      175.49      9.77 o 
  -2  -6  12       15.80       16.31      1.48 o 
  -1  -6  12       44.67       44.33      2.64 o 
   0  -6  12        1.58        1.16      0.90 o 
   1  -6  12        0.27        1.62      1.00 o 
   2  -6  12        7.23        8.89      1.47 o 
   3  -6  12      160.33      170.51      5.34 o 
  -5  -5  12       25.70       24.76      2.36 o 
  -4  -5  12      123.51      122.41      6.18 o 
  -3  -5  12       20.04       17.60      1.83 o 
  -2  -5  12       97.22      103.76      2.73 o 
  -1  -5  12       64.22       68.09      2.21 o 
   0  -5  12       41.91       41.83      2.05 o 
   1  -5  12       10.77        7.22      1.30 o 
   2  -5  12        6.11        8.79      1.42 o 
   3  -5  12       14.34       14.26      1.71 o 
   4  -5  12       57.13       56.85      3.34 o 
  -6  -4  12        0.58        1.00      1.18 o 
  -5  -4  12        0.07       -0.27      1.17 o 
  -4  -4  12        2.34        3.01      1.67 o 
  -3  -4  12        0.52       -0.32      0.88 o 
  -2  -4  12       45.42       42.79      2.08 o 
  -1  -4  12      205.10      208.32      3.56 o 
   0  -4  12       53.34       58.51      2.26 o 
   1  -4  12       12.34        9.43      1.35 o 
   2  -4  12       16.80       18.23      2.00 o 
   3  -4  12        3.39        2.84      1.12 o 
   4  -4  12        3.92        3.96      1.12 o 
   5  -4  12       17.85       20.21      2.67 o 
  -6  -3  12       50.19       50.61      3.06 o 
  -5  -3  12      118.20      122.31      4.42 o 
  -4  -3  12      123.02      115.05      3.27 o 
  -3  -3  12        2.93        2.03      0.92 o 
  -2  -3  12       15.11       11.85      1.16 o 
  -1  -3  12       31.52       35.62      1.49 o 
   0  -3  12       12.52       12.82      0.98 o 
   1  -3  12       43.00       43.20      1.94 o 
   2  -3  12      169.16      175.56      3.60 o 
   3  -3  12       10.32       10.06      1.35 o 
   4  -3  12        1.03        0.74      0.70 o 
   5  -3  12        0.88       -1.17      1.17 o 
  -6  -2  12        2.47        1.67      1.06 o 
  -5  -2  12      176.44      181.46      5.31 o 
  -4  -2  12       65.14       69.28      2.53 o 
  -3  -2  12        5.21        4.83      0.88 o 
  -2  -2  12        7.11        7.31      1.06 o 
  -1  -2  12        0.40        0.42      0.58 o 
   0  -2  12       18.15       14.69      1.10 o 
   1  -2  12       58.12       58.57      2.18 o 
   2  -2  12       32.98       36.11      1.80 o 
   3  -2  12       65.17       68.54      2.44 o 
   4  -2  12        7.32        7.00      1.35 o 
   5  -2  12       98.29       99.91      3.94 o 
   6  -2  12       55.43       57.95      4.68 o 
  -6  -1  12        5.81        6.10      2.84 o 
  -5  -1  12        4.15        4.18      1.24 o 
  -4  -1  12       36.20       30.72      1.72 o 
  -3  -1  12       94.55       90.76      2.70 o 
  -2  -1  12      212.90      208.50      4.64 o 
  -1  -1  12      531.51      527.51      7.39 o 
   0  -1  12      162.19      148.88      4.18 o 
   1  -1  12        8.01        7.95      0.81 o 
   2  -1  12      134.62      139.57      2.79 o 
   3  -1  12       91.63       88.12      2.72 o 
   4  -1  12       45.16       45.76      2.05 o 
   5  -1  12       18.57       19.32      1.41 o 
   6  -1  12       25.59       32.90      2.40 o 
  -6   0  12       56.70       58.09      3.92 o 
  -5   0  12        0.40        0.41      1.04 o 
  -4   0  12       42.92       50.34      2.71 o 
  -3   0  12       93.51       85.14      2.56 o 
  -2   0  12      192.83      192.26      4.93 o 
  -1   0  12      143.29      143.96      5.85 o 
   0   0  12       46.96       46.07      1.58 o 
   1   0  12      198.03      194.27      3.16 o 
   2   0  12       89.77       82.70      2.16 o 
   3   0  12        0.04        0.55      0.66 o 
   4   0  12       50.79       48.54      2.09 o 
   5   0  12        5.30        4.01      1.00 o 
   6   0  12        0.71        0.33      0.94 o 
   7   0  12        6.86        6.85      2.00 o 
  -5   1  12      103.79      114.61      4.23 o 
  -4   1  12      192.99      189.97      4.99 o 
  -3   1  12       19.35       20.01      1.46 o 
  -2   1  12      123.35      119.59      3.66 o 
  -1   1  12      116.41      117.79      3.60 o 
   0   1  12        5.25        5.61      1.06 o 
   1   1  12       21.23       22.66      1.15 o 
   2   1  12      159.37      160.10      4.00 o 
   3   1  12       80.62       81.39      2.12 o 
   4   1  12        7.40        6.32      0.83 o 
   5   1  12      225.92      232.00      4.49 o 
   6   1  12      120.22      126.49      3.56 o 
   7   1  12        2.85        4.01      1.67 o 
  -5   2  12      253.49      291.22      6.58 o 
  -4   2  12      327.92      337.42      7.85 o 
  -3   2  12       15.49       18.54      2.51 o 
  -2   2  12      133.04      140.16      4.01 o 
  -1   2  12       26.05       26.77      2.17 o 
   0   2  12        0.32        1.33      0.73 o 
   1   2  12      186.11      180.38      3.51 o 
   2   2  12      146.76      147.96      2.82 o 
   3   2  12        3.27        2.16      1.10 o 
   4   2  12      134.77      140.91      3.35 o 
   5   2  12       29.59       29.91      1.73 o 
   6   2  12       87.43       79.92      2.86 o 
   7   2  12       51.00       53.17      2.43 o 
  -5   3  12        7.11        9.02      2.34 o 
  -4   3  12        0.51        3.84      1.67 o 
  -3   3  12        7.66       10.86      2.00 o 
  -2   3  12       13.70       12.68      1.35 o 
  -1   3  12       44.92       48.76      4.34 o 
   0   3  12       77.19       70.21      2.27 o 
   1   3  12      124.17      128.59      2.51 o 
   2   3  12      558.83      540.83      7.26 o 
   3   3  12      419.86      405.85      9.52 o 
   4   3  12       32.65       34.68      2.12 o 
   5   3  12       97.47       94.89      2.95 o 
   6   3  12       58.00       55.11      2.37 o 
   7   3  12       11.30        8.38      1.19 o 
  -4   4  12       21.01       19.98      2.00 o 
  -3   4  12       94.05      102.49      3.84 o 
  -2   4  12        7.87        8.02      1.84 o 
  -1   4  12      108.72      104.90      3.36 o 
   0   4  12        1.84        0.45      0.58 o 
   1   4  12      178.30      172.10      4.51 o 
   2   4  12      262.67      261.07      4.20 o 
   3   4  12       61.61       55.61      3.51 o 
   4   4  12       81.47       75.82      4.18 o 
   5   4  12       40.95       41.42      3.34 o 
   6   4  12       44.60       41.75      3.67 o 
   7   4  12       68.96       72.46      3.48 o 
  -4   5  12       56.23       47.86      2.95 o 
  -3   5  12       27.09       26.22      2.16 o 
  -2   5  12      176.03      191.43      5.06 o 
  -1   5  12      127.97      133.57      3.27 o 
   0   5  12       30.41       27.91      1.77 o 
   1   5  12       14.19       12.77      1.12 o 
   2   5  12       53.58       46.50      1.91 o 
   3   5  12       65.03       57.12      3.67 o 
   4   5  12      118.03      112.90      5.34 o 
   5   5  12       68.50       65.63      4.18 o 
   6   5  12      118.41      121.58      6.01 o 
   7   5  12       32.20       38.91      3.84 o 
  -3   6  12       12.41       12.69      2.51 o 
  -2   6  12       81.85       77.82      5.18 o 
  -1   6  12      129.81      130.48      4.16 o 
   0   6  12       62.65       61.00      2.30 o 
   1   6  12       60.31       60.38      2.25 o 
   2   6  12       37.94       39.58      1.85 o 
   3   6  12       12.00       15.91      1.44 o 
   4   6  12       72.44       61.96      4.18 o 
   5   6  12      120.80      119.24      5.85 o 
   6   6  12       38.29       39.08      3.84 o 
   7   6  12       41.97       43.59      4.18 o 
  -2   7  12        6.31        5.51      1.84 o 
  -1   7  12       51.99       62.18      3.06 o 
   0   7  12        3.14        2.85      0.79 o 
   1   7  12       38.86       38.17      1.89 o 
   2   7  12      241.19      240.58      7.52 o 
   3   7  12        0.31       -0.67      1.17 o 
   4   7  12       67.01       59.95      4.18 o 
   5   7  12      216.66      218.28      8.02 o 
   6   7  12       15.80       14.03      2.67 o 
   7   7  12        4.37        6.85      2.17 o 
  -1   8  12       95.93      101.63      4.76 o 
   0   8  12       30.68       31.58      2.42 o 
   1   8  12       11.17       12.19      1.54 o 
   2   8  12       48.52       49.92      2.77 o 
   3   8  12       25.85       32.06      3.34 o 
   4   8  12       23.42       23.55      3.01 o 
   5   8  12      104.45      107.89      6.01 o 
   6   8  12        4.95        4.18      1.84 o 
   0   9  12       22.83       17.37      2.67 o 
   1   9  12      107.35      106.54      4.06 o 
   2   9  12       52.88       56.82      3.00 o 
   3   9  12        8.84       12.68      1.71 o 
   4   9  12       14.23       17.87      2.84 o 
   5   9  12      108.93      116.24      6.35 o 
  -1  -7  13        2.41        1.93      1.75 o 
  -3  -6  13        4.40        4.92      2.25 o 
  -2  -6  13       36.67       34.58      2.01 o 
  -1  -6  13       61.89       64.61      2.63 o 
   0  -6  13       19.14       20.36      1.63 o 
   1  -6  13       94.84      116.34      5.43 o 
   2  -6  13       98.96      121.09      4.54 o 
  -4  -5  13      150.79      155.15      7.18 o 
  -3  -5  13        0.40        0.45      1.04 o 
  -2  -5  13        7.61        9.73      1.25 o 
  -1  -5  13        1.77        3.10      0.79 o 
   0  -5  13       40.53       40.47      2.08 o 
   1  -5  13        9.27        7.72      1.18 o 
   2  -5  13        0.55       -0.25      0.94 o 
   3  -5  13        0.12        0.50      1.12 o 
  -5  -4  13      102.22      106.91      6.68 o 
  -4  -4  13       21.89       17.38      1.88 o 
  -3  -4  13       21.21       23.30      2.01 o 
  -2  -4  13      145.71      155.83      4.29 o 
  -1  -4  13       37.42       40.05      2.04 o 
   0  -4  13      102.45       95.02      3.04 o 
   1  -4  13       27.17       29.37      2.30 o 
   2  -4  13       33.85       30.06      3.34 o 
   3  -4  13        0.03        0.17      1.34 o 
   4  -4  13       20.95       20.04      2.84 o 
  -5  -3  13       18.34       20.61      2.13 o 
  -4  -3  13        3.15        3.50      0.89 o 
  -3  -3  13        0.86        0.92      0.94 o 
  -2  -3  13       40.98       39.63      2.01 o 
  -1  -3  13       75.20       70.57      2.70 o 
   0  -3  13       14.18       14.95      1.64 o 
   1  -3  13      272.39      272.54      6.25 o 
   2  -3  13      132.92      130.93      6.35 o 
   3  -3  13       36.85       42.09      3.84 o 
   4  -3  13        2.53        3.01      1.84 o 
   5  -3  13        5.24        4.34      1.67 o 
  -5  -2  13       60.90       61.77      3.28 o 
  -4  -2  13       57.00       56.49      2.41 o 
  -3  -2  13        0.69       -0.46      0.71 o 
  -2  -2  13      178.54      176.46      4.64 o 
  -1  -2  13        2.62        2.92      1.25 o 
   0  -2  13        5.35        4.87      1.18 o 
   1  -2  13      115.20      121.02      5.09 o 
   2  -2  13       17.88       19.46      1.35 o 
   3  -2  13       30.91       33.46      1.83 o 
   4  -2  13       97.60      104.60      4.13 o 
   5  -2  13       68.54       66.32      3.51 o 
  -5  -1  13      194.30      194.47      5.60 o 
  -4  -1  13      119.30      117.35      4.11 o 
  -3  -1  13        5.75        5.35      1.34 o 
  -2  -1  13      197.29      198.90      7.18 o 
  -1  -1  13      221.82      213.77      7.52 o 
   0  -1  13        3.44        2.79      1.00 o 
   1  -1  13        8.98        7.86      0.89 o 
   2  -1  13        0.02        0.79      0.59 o 
   3  -1  13       10.39        8.86      1.09 o 
   4  -1  13        7.74        6.91      1.02 o 
   5  -1  13       45.66       47.84      2.89 o 
   6  -1  13        6.71        5.91      3.51 o 
  -5   0  13       22.02       21.12      3.67 o 
  -4   0  13        2.06        3.38      1.12 o 
  -3   0  13       70.70       76.75      3.92 o 
  -2   0  13      195.14      192.15      7.01 o 
  -1   0  13        1.23        2.67      1.34 o 
   0   0  13        2.16        4.00      1.42 o 
   1   0  13      137.18      131.46      3.54 o 
   2   0  13       49.73       46.83      1.70 o 
   3   0  13       10.34       11.00      1.00 o 
   4   0  13      128.52      133.85      3.53 o 
   5   0  13       37.07       38.21      2.02 o 
   6   0  13       17.14       19.39      2.00 o 
  -5   1  13      333.53      350.04     11.02 o 
  -4   1  13      104.82      106.55      5.85 o 
  -3   1  13        3.15        3.18      0.92 o 
  -2   1  13       16.66       16.19      1.52 o 
  -1   1  13        8.69        8.70      1.18 o 
   0   1  13      257.77      258.82      6.93 o 
   1   1  13      539.94      553.26      8.10 o 
   2   1  13       52.68       50.77      1.76 o 
   3   1  13        1.18        1.83      0.64 o 
   4   1  13       73.61       72.16      2.63 o 
   5   1  13      115.57      117.31      4.26 o 
   6   1  13        9.76       11.08      1.25 o 
  -5   2  13       93.31      113.40      6.51 o 
  -4   2  13        7.14        6.68      2.00 o 
  -3   2  13        0.03       -0.33      1.34 o 
  -2   2  13      107.02      108.03      3.66 o 
  -1   2  13        8.82        8.19      1.18 o 
   0   2  13       63.16       60.98      2.24 o 
   1   2  13      285.52      283.48      5.96 o 
   2   2  13        1.92        1.92      0.63 o 
   3   2  13        8.73       11.98      1.19 o 
   4   2  13      235.16      231.37      5.85 o 
   5   2  13       27.93       29.25      1.97 o 
   6   2  13        4.87        5.06      0.98 o 
   7   2  13        5.18        3.27      1.42 o 
  -4   3  13       55.79       56.45      4.34 o 
  -3   3  13       26.83       37.41      3.51 o 
  -2   3  13      358.90      364.24      6.67 o 
  -1   3  13      180.89      183.98      4.66 o 
   0   3  13       63.97       65.81      2.33 o 
   1   3  13       28.88       27.82      1.55 o 
   2   3  13        5.64        4.36      1.15 o 
   3   3  13        3.61        2.36      1.37 o 
   4   3  13        8.19        7.15      0.98 o 
   5   3  13        8.36        9.65      1.49 o 
   6   3  13        1.43        0.98      0.82 o 
   7   3  13       18.45       23.63      1.77 o 
  -4   4  13        1.43        0.10      1.34 o 
  -3   4  13       22.42       19.86      1.95 o 
  -2   4  13       62.36       67.30      4.34 o 
  -1   4  13       58.29       53.83      2.60 o 
   0   4  13       10.24       11.40      2.92 o 
   1   4  13       31.11       32.88      1.76 o 
   2   4  13        2.57        1.65      0.99 o 
   3   4  13       21.64       23.93      1.80 o 
   4   4  13       38.71       34.74      3.01 o 
   5   4  13        3.32        2.42      1.06 o 
   6   4  13        0.55        0.69      0.82 o 
   7   4  13       35.25       39.12      2.25 o 
  -3   5  13       81.23       82.57      3.71 o 
  -2   5  13      114.05      111.82      4.04 o 
  -1   5  13        8.18        7.55      1.84 o 
   0   5  13       38.65       35.51      1.89 o 
   1   5  13      176.30      183.12      5.93 o 
   2   5  13      142.19      150.23      3.48 o 
   3   5  13        7.20        5.27      1.50 o 
   4   5  13      216.57      213.93      7.35 o 
   5   5  13       59.91       57.45      4.01 o 
   6   5  13       17.39       19.21      2.67 o 
   7   5  13        5.16        5.85      2.17 o 
  -2   6  13        1.84       -0.50      1.50 o 
  -1   6  13       28.62       27.89      3.17 o 
   0   6  13       11.74       13.21      1.59 o 
   1   6  13        2.67        3.30      0.86 o 
   2   6  13       12.29       13.42      1.21 o 
   3   6  13        9.00       10.00      1.35 o 
   4   6  13       66.80       63.96      4.18 o 
   5   6  13       71.88       73.32      4.84 o 
   6   6  13        0.28        4.34      1.84 o 
  -1   7  13      191.84      202.41      8.35 o 
   0   7  13       61.85       66.81      3.30 o 
   1   7  13       69.17       67.78      2.60 o 
   2   7  13       75.06       71.36      2.63 o 
   3   7  13       15.52       15.08      1.77 o 
   4   7  13       10.68        9.69      2.00 o 
   5   7  13        0.62        0.17      1.34 o 
   6   7  13       25.73       29.89      3.51 o 
   0   8  13      102.84      115.19      3.50 o 
   1   8  13       50.79       46.36      2.72 o 
   2   8  13       61.77       60.87      3.06 o 
   3   8  13       29.09       31.33      2.36 o 
   4   8  13        4.08        2.51      1.50 o 
   5   8  13        4.73        3.51      1.67 o 
   2   9  13       11.49       12.17      2.09 o 
   3   9  13        0.53        0.75      1.18 o 
  -3  -5  14       27.11       23.21      3.01 o 
  -2  -5  14        0.01        0.01      0.92 o 
  -1  -5  14        0.35        0.48      1.04 o 
   0  -5  14       38.04       36.39      2.72 o 
   1  -5  14       59.25       66.50      3.60 o 
   2  -5  14       33.91       40.75      4.18 o 
  -4  -4  14       21.24       21.70      2.92 o 
  -3  -4  14       57.63       59.42      3.18 o 
  -2  -4  14        0.90        1.20      0.83 o 
  -1  -4  14       10.23       10.10      1.59 o 
   0  -4  14       33.48       39.45      2.71 o 
   1  -4  14       53.81       63.43      3.36 o 
   2  -4  14       10.36       11.73      2.25 o 
   3  -4  14       39.41       37.24      3.84 o 
  -4  -3  14        3.53        4.43      0.94 o 
  -3  -3  14        0.43        1.57      1.00 o 
  -2  -3  14       72.62       76.32      5.18 o 
  -1  -3  14       22.19       24.68      2.13 o 
   0  -3  14        9.92        8.77      1.42 o 
   1  -3  14       34.58       36.17      2.47 o 
   2  -3  14       40.77       40.11      2.71 o 
   3  -3  14        9.52       12.36      2.51 o 
   4  -3  14       16.71       15.87      2.67 o 
  -4  -2  14        3.23        0.37      1.00 o 
  -3  -2  14        0.29        0.57      1.00 o 
  -2  -2  14      379.12      383.61     10.86 o 
  -1  -2  14       12.70       14.12      1.64 o 
   0  -2  14       22.92       25.79      2.06 o 
   1  -2  14      127.66      137.59      4.48 o 
   2  -2  14        0.73        1.25      0.82 o 
   3  -2  14       13.43       12.79      1.10 o 
   4  -2  14       27.25       23.95      2.18 o 
  -4  -1  14        3.91       -0.17      1.50 o 
  -3  -1  14       48.97       42.98      2.66 o 
  -2  -1  14       13.09       11.59      1.59 o 
  -1  -1  14       54.43       52.94      4.01 o 
   0  -1  14      123.64      129.50      5.68 o 
   1  -1  14       77.98       80.34      2.79 o 
   2  -1  14       29.32       32.90      1.56 o 
   3  -1  14       16.73       16.68      1.25 o 
   4  -1  14       13.57       16.73      1.51 o 
   5  -1  14       68.04       65.55      3.42 o 
  -4   0  14       12.56       10.19      2.17 o 
  -3   0  14       99.56      105.13      3.94 o 
  -2   0  14       84.33       83.28      3.48 o 
  -1   0  14        2.33        3.51      1.50 o 
   0   0  14       11.16       13.36      2.17 o 
   1   0  14        1.47        3.83      0.95 o 
   2   0  14        1.82        2.44      0.65 o 
   3   0  14       60.28       62.46      2.14 o 
   4   0  14      169.43      174.97      4.17 o 
   5   0  14       35.08       33.73      2.02 o 
  -4   1  14        0.13        1.84      1.67 o 
  -3   1  14       70.54       74.65      4.84 o 
  -2   1  14       76.05       78.66      3.36 o 
  -1   1  14       66.52       63.53      3.01 o 
   0   1  14       11.28       13.86      2.17 o 
   1   1  14      173.73      177.66      5.02 o 
   2   1  14       29.00       26.79      1.39 o 
   3   1  14        2.07        1.85      0.73 o 
   4   1  14       40.70       39.47      2.08 o 
   5   1  14       74.47       70.89      2.79 o 
   6   1  14        2.64        4.15      1.24 o 
  -4   2  14       27.68       28.06      3.34 o 
  -3   2  14       52.34       53.78      4.18 o 
  -2   2  14        4.45        5.73      1.16 o 
  -1   2  14        0.63       -0.25      0.83 o 
   0   2  14        0.09        0.19      0.71 o 
   1   2  14      290.23      280.58      6.26 o 
   2   2  14       66.62       59.51      2.33 o 
   3   2  14       24.72       28.70      1.73 o 
   4   2  14      133.12      129.33      3.63 o 
   5   2  14        3.61        4.29      1.18 o 
   6   2  14      128.05      128.84      4.78 o 
  -3   3  14       75.55       75.15      5.01 o 
  -2   3  14      207.61      214.37      5.37 o 
  -1   3  14        9.93        9.19      1.35 o 
   0   3  14        0.74        1.28      0.96 o 
   1   3  14       54.66       61.91      4.01 o 
   2   3  14       35.61       34.18      1.94 o 
   3   3  14       40.09       40.91      2.28 o 
   4   3  14      196.68      197.29      4.43 o 
   5   3  14       12.31       13.12      1.92 o 
   6   3  14       27.17       28.94      2.22 o 
  -3   4  14        0.59        0.55      1.12 o 
  -2   4  14      113.07      119.55      8.35 o 
  -1   4  14       12.70       14.68      1.59 o 
   0   4  14       69.93       71.46      2.67 o 
   1   4  14      380.33      374.30      7.57 o 
   2   4  14       32.29       30.15      1.79 o 
   3   4  14        8.55        9.41      1.13 o 
   4   4  14       43.39       50.17      2.83 o 
   5   4  14       24.67       25.34      1.79 o 
   6   4  14        0.02        1.01      0.86 o 
  -2   5  14       52.57       48.26      4.34 o 
  -1   5  14        6.90        8.62      1.32 o 
   0   5  14       76.63       80.66      2.86 o 
   1   5  14       46.59       45.67      2.18 o 
   2   5  14       25.13       24.71      1.63 o 
   3   5  14      149.72      160.16      7.01 o 
   4   5  14       69.53       68.47      4.34 o 
   5   5  14       33.26       34.40      3.34 o 
   6   5  14       30.17       33.56      2.54 o 
  -1   6  14       34.17       31.90      3.51 o 
   0   6  14        1.05        1.31      0.84 o 
   1   6  14       22.64       27.31      2.18 o 
   2   6  14       19.40       16.24      1.68 o 
   3   6  14       19.89       18.90      1.83 o 
   4   6  14       53.31       50.44      3.84 o 
   5   6  14       13.43       13.69      2.51 o 
   0   7  14       89.74      107.76      3.43 o 
   1   7  14       30.81       29.83      2.24 o 
   2   7  14        3.57        0.74      1.17 o 
   3   7  14       32.97       32.10      3.51 o 
   4   7  14       36.16       39.41      3.67 o 
   5   7  14       20.71       20.37      2.84 o 
   2   8  14        2.77        0.62      1.25 o 
   3   8  14       61.89       65.40      3.42 o 
  -2  -4  15       64.80       63.96      5.01 o 
  -1  -4  15        3.47        1.00      1.12 o 
   0  -4  15        3.44        2.87      2.42 o 
   1  -4  15        1.93        4.00      1.40 o 
  -3  -3  15      117.89      125.86      4.78 o 
  -2  -3  15       58.01       60.62      4.84 o 
  -1  -3  15       93.76       90.38      4.07 o 
   0  -3  15        0.88        0.42      1.59 o 
   1  -3  15       13.15       13.26      1.83 o 
   2  -3  15        5.71        4.30      1.92 o 
  -3  -2  15       31.52       37.62      4.68 o 
  -2  -2  15       49.89       47.60      4.18 o 
  -1  -2  15       44.80       47.93      4.34 o 
   0  -2  15      118.62      121.79      5.01 o 
   1  -2  15       42.56       42.79      2.77 o 
   2  -2  15        2.90        3.43      2.25 o 
   3  -2  15        2.50        2.09      1.16 o 
  -3  -1  15        1.79        0.04      1.17 o 
  -2  -1  15        0.01        0.45      2.51 o 
  -1  -1  15      112.78      110.89      6.01 o 
   0  -1  15       10.02       12.11      1.92 o 
   1  -1  15       80.24       82.96      3.66 o 
   2  -1  15       62.74       64.80      2.24 o 
   3  -1  15      107.48      112.87      2.95 o 
   4  -1  15        4.34        6.15      1.10 o 
  -3   0  15       36.87       34.74      2.47 o 
  -2   0  15        2.82        2.18      1.84 o 
  -1   0  15       29.06       27.70      2.18 o 
   0   0  15       49.00       49.43      4.01 o 
   1   0  15      213.87      228.31      4.72 o 
   2   0  15       35.55       36.06      1.65 o 
   3   0  15        8.10        8.88      1.42 o 
   4   0  15       27.02       28.13      1.85 o 
  -3   1  15      130.83      145.29      7.01 o 
  -2   1  15       72.28       71.84      3.36 o 
  -1   1  15       14.32       16.58      1.77 o 
   0   1  15        8.74        8.82      1.35 o 
   1   1  15       10.54       11.79      1.65 o 
   2   1  15       52.19       53.59      3.01 o 
   3   1  15       60.24       62.80      2.59 o 
   4   1  15        3.02        1.44      1.23 o 
   5   1  15       27.00       26.83      1.91 o 
  -3   2  15       43.55       49.43      4.18 o 
  -2   2  15       19.24       20.19      1.95 o 
  -1   2  15        2.14        2.93      2.17 o 
   0   2  15      167.43      171.47      5.09 o 
   1   2  15       11.24       12.01      1.59 o 
   2   2  15        0.12       -0.58      1.59 o 
   3   2  15       11.14        9.81      1.15 o 
   4   2  15       13.50       10.57      1.28 o 
   5   2  15        5.83        6.18      1.12 o 
  -2   3  15       58.05       55.95      4.18 o 
  -1   3  15       45.46       48.24      2.71 o 
   0   3  15       79.58       84.98      3.72 o 
   1   3  15        1.05        2.11      1.12 o 
   2   3  15       48.57       50.94      2.95 o 
   3   3  15       50.74       52.67      2.85 o 
   4   3  15      158.25      166.96      4.24 o 
   5   3  15        0.36        0.06      0.90 o 
  -2   4  15        2.21        1.48      1.04 o 
  -1   4  15       49.62       50.91      2.89 o 
   0   4  15        5.42        6.71      1.05 o 
   1   4  15        5.54        6.67      1.14 o 
   2   4  15        5.97        4.93      1.24 o 
   3   4  15        9.87       12.02      1.29 o 
   4   4  15       67.43       67.01      2.76 o 
   5   4  15        7.93       10.71      1.71 o 
  -1   5  15        1.86        0.17      1.50 o 
   0   5  15       69.76       74.16      2.89 o 
   1   5  15        9.46        9.65      1.53 o 
   2   5  15       29.45       30.42      2.42 o 
   3   5  15       19.39       19.19      2.06 o 
   4   5  15        1.44        2.06      0.94 o 
   5   5  15       70.82       75.13      3.77 o 
   0   6  15      298.46      320.67      9.09 o 
   1   6  15       88.64       86.90      3.15 o 
   2   6  15        0.47        0.49      1.12 o 
   3   6  15       37.97       41.08      4.01 o 
   4   6  15        3.00       -0.50      1.84 o 
  -1  -2  16       16.54       19.71      3.01 o 
   0  -2  16       73.81       82.69      3.90 o 
   1  -2  16       26.25       28.73      2.42 o 
  -1  -1  16       82.91       87.34      5.68 o 
   0  -1  16        1.40        1.50      1.67 o 
   1  -1  16        7.84        7.06      1.92 o 
   2  -1  16        0.43        0.06      1.36 o 
  -2   0  16       22.49       19.42      4.68 o 
  -1   0  16       46.58       44.57      2.77 o 
   0   0  16        0.05        0.67      1.50 o 
   1   0  16      123.28      121.91      6.68 o 
   2   0  16       55.17       61.13      3.30 o 
   3   0  16       58.54       65.47      3.31 o 
  -2   1  16       75.04       71.42      3.54 o 
  -1   1  16        0.76        0.65      1.09 o 
   0   1  16        9.12        5.50      2.51 o 
   1   1  16       14.57       14.28      1.83 o 
   2   1  16      246.72      269.14      6.73 o 
   3   1  16       70.81       76.30      2.98 o 
  -1   2  16      250.58      266.17      6.44 o 
   0   2  16       66.70       59.95      4.68 o 
   1   2  16        0.62       -0.50      1.34 o 
   2   2  16        0.99        1.99      1.16 o 
   3   2  16        4.47        3.46      1.28 o 
  -1   3  16       25.42       17.20      2.67 o 
   0   3  16       37.80       40.08      3.67 o 
   1   3  16        0.93        0.78      1.12 o 
   2   3  16       80.37       88.19      4.43 o 
   3   3  16       16.84       18.13      3.09 o 
   0   4  16       21.33       21.17      1.95 o 
   1   4  16        1.57        1.09      0.92 o 
   2   4  16       52.23       58.21      4.26 o 
   3   4  16       32.43       35.35      2.66 o 
   2   5  16       28.36       28.73      2.48 o 
                                                 
